# Supplementary material for: A polymer of calcium aluminate and water glass as cement substitute
Source: Sci Rep. 2026 May 2;16:14042. doi: 10.1038/s41598-026-50294-8 (PMC13135514; doi:10.1038/s41598-026-50294-8)
Supplement: Supplementary file 1 — Supplementary Material 1 [file 41598_2026_50294_MOESM1_ESM.xlsx]

## Sheet: Tabelle1
25	70	mixability
40	120
20	55
60	190																				29Si-NMR of water glas K35, NaHK35 and Na38/40
120	400																														Distribution data of water glass (Q4 signal is from the NMR-glass)
water glass	desert sand																														Na38/40:	Sum of Q0-Q3 is 100%		0,3+2,6+10,9+20,5 =34,3							g/mol
g Na38/40	g																														thus: Q0 = 0,87%, Q1 = 9,65%, Q2 = 33,8% and Q3 = 59,8%
																													Company		Name	Q0 +4K+	Q0	Q1+Q2 cyclic	Q2	Q3	Q4	Content (%)	s-value (molar)	% of end groups	molar weight
																													Woellner	Betol	K 57 M	23.9	32+25,2	13,9+4,6	0.4	0	n. e.	52	1	0.95	154.3
																													Woellner	Betol	Na50/52 DS		1.4	11,3+3,8	47.7	35.7	n. e.	48	2.1		188.2
particle distrubition																													Woellner	Betol	Na 48/50		0.8	9+2,4	47.3	46.6	n. e.	44.5	2.6		218.24
desert sand from China									Construction sand																				Woellner	Betol	K 50/20T		1.1	10,5+1	41.7	45.5	n. e.	48	3.29		291.93
	250	0.1																											Woellner	Betolin	K 42		0.98	9,4+1,5	37.2	52.4	n. e.	40	2.9		268.5
	180	9.89							µm	share (%)																			Woellner	Betol	Na 38/40		0.8	7,4 + 1,3	33.8	56.7	n. e.	35.8	3.4	0.082	266.3
	125	85.04							1400	0																			Woellner	Betolin	K 35		0.68	6,6+0,88	33.8	58.1	n. e.	35	3.4		298.5
	72	3.02							1000	6.75																			Woellner		Na HK 35		1.5	5.3	32.9	60.7	n. e.	33	3.8
	54	1.51							710	10.6																			Woellner	Betol	Li K 33 T1		0.6	6+0,43	34.2	58.7	n. e.	37	3.33
	45	0.54							500	18.8																			Merck		Na7561		0.86	6.2	33	60	n. e.	34.5	3.43		268.12
	µm	share (%)							250	52.3																			Woellner	Betolin	Li 20		1.7	0,7+5,2	23.1	69.3	n. e.	22	9.68
									180	11.6																											not
									90	0																											evaluated
Examples								Quarzmehl												5% loss by water evaporation	Ref.: 220 Kg CO2
					construction	dune sand	gravel	fine+									compressive		mole Ca2+	CO2-emission	% from CO2		negative CO2-emission							with two CACs		construction	dune sand	gravel	fine+									compressive		mole Ca2+	CO2-emission	% from CO2
File name	Na38/40	NaOH	H20	CA-14M	sand/g	(70-200 µm)	(4-15 mm)	particles	L	B	H	weight	pressure	description	density		strength		and Na+	Kg/m3	of OPC		Kg/m3				File name	Na38/40	NaOH	CA-25M	CA-14M	sand/g	(70-200 µm)	(4-15 mm)	particles	L	B	H	weight	pressure	description	density		strength		and Na+	Kg/m3	of OPC
	g	g	g	g	(0,1-1.5 mm)	g	g	<50 µm	mm	mm	mm	g	N		g/mL		N/mm2		equivalents									g	g	g	g	(0,1-1.5 mm)	g	g	<50 µm	mm	mm	mm	g	N		g/mL		N/mm2		equivalents
A359	35.3	3.46	6.23	25	150	0	0	10	39.3	39.4	31.9	104.5	44700		2.11562		28.8681		0.224293	90.7814	64.8439	%					A656a	93.8	6.5	38	15	0	160	290	7	39.4	39.4	37.5	128.5	56300	2.5g CaCO3	2.20739		36.2674		0.416123	66.2233	47.3024	%
A360	35.3	3.46	6.23	25	160	0	0	10	39.4	39.4	33.1	109.9	48500		2.13883		31.2428		0.224293	87.9535	62.8239	%					A656b	93.8	6.5	38	15	0	160	290	7	39.5	39.4	37.2	128.5	64600	2.5g CaCO3	2.21956		41.5087		0.416123	66.5884	47.5631	%
A362b	15.8	1.55	2.78	25	64	12.8	0	3.2	39.3	39.3	20.5	66.8	63600		2.10978		41.1786		0.174203	129.237	92.3119	%					A656c	93.8	6.5	38	15	0	160	0	7	39.4	39.2	37.1	129.7	63900	7g Al2O3	2.26352		41.3731		0.416123	129.39	92.4216	%
A363	31.54	3.1	5.57	25	144	29	0	7	39.3	39.3	37.6	119	28600		2.04915		18.5174		0.214739	78.9584	56.3989	%					A656d	93.8	6.5	38	15	0	164	318	7	39	39.1	29.6	87.2	46600	7g Al2O3	1.93189					0	0
A368	33.5	2.3	14.2	50	200	40	0	10	39.3	39.4	33	109.6	24500		2.1449		15.8226		0.340961	91.9385	65.6704	%					A688a	50	3.25	38	0	97.5	18	0	4.5	39.1	20.8	39.1	66.25	28100		2.08338		34.5514		0.236463	102.61	73.2927	%
A381	46	4	0	55	132	26	0	7	39.2	39.2	26.4	87.6	90800		2.15937		59.09		0.405733	142.777	101.983	%					A688b	50	3.25	38	0	97.5	18	138.7	4.5	39.1	28.3	39.1	96.62	48100		2.2332		43.4692		0.236463	66.3953	47.4252	%
A384	46	4	0	55	132	26	0	7	39.3	39.1	32.1	106.3	93300		2.15506		60.7173		0.405733	142.491	101.779	%					A688c	50	3.25	38	0	97.5	18	151.2	4.5	39.3	33.1	39.5	118.31	49400		2.30252		37.9758		0.236463	66.0955	47.2111	%
A401	92	8	0	64	177	34	205	8.5	39.5	39.6	28.7	97.3	152000		2.1674		97.1743		0.565665	91.6651	65.4751	%					A699a	55.7	4	16.1	8.5	187	34.5	0	8.6	39.5	36.4	39.4	118.96	19800	5g BSM100	2.09994		13.771		0.224795	66.0636	47.1883	%
A402	92	8	0	64	177	34	205	8.5	39.5	39.5	33.5	113.7	120000		2.17531		76.9108		0.565665	91.9998	65.7141	%					A699b	55.7	4	16.1	8.5	187	34.5	163.5	8.6	39.4	35.4	39.4	123.138	57200	5g BSM 100	2.24077		41.0106		0.224795	46.3765	33.1261	%
A410	23.8	2	0	27.5	0	25	0	0	38.9	38.7	14	47.8	115000	at 22°C	2.26798		76.3901		0.203942	259.918	185.656	%					A699c	55.7	4	16.1	8.5	187	34.5	123.4	8.6	39.6	37.9	39.6	131.52	37900	5g BSM 100	2.2129		25.2525		0.224795	49.9948	35.7106	%
A411	23.8	2	0	27.5	0	25	0	0	38.8	38.9	15	48.8	203000	at 75°C	2.1555		134.498		0.203942	247.027	176.448	%					A757a	50	4	13.8	13.7	138	26	0	8.5	38.8	39.2	39.2	122.16	55500	8.5g CaCO3	2.04892		36.4901		0.237133	84.166	60.1185	%
A421	45.2	4.9	0	32	152	30	0	8	39.3	39.4	25.1	78.7	49600		2.02494		32.0327		0.293007	95.9432	68.5309	%					A757b	50	4	13.8	13.7	138	26	0	8.5	31.6	39.4	39.11	103.11	53400	8.5g CaCO3	2.11753		42.8902		0.237133	86.9843	62.1317	%
A423	45.2	4.9	0	32	160	32	0	8.5	39.3	39.3	26.6	84.3	33100		2.05192		21.431		0.293007	93.6094	66.8638	%					A760a	50	4	13.7	13.8	126	23	0	6	24.1	39.2	39.1	75.3	22500	6g CaCO3	2.03852		23.8166		0.237329	90.0093	64.2924	%
A430	45.2	4.9	0	32	144	29	0	7.2	39.4	39.3	26.1	83.9	46900	6gCaSO4	2.07603		30.2889		0.293007	102.039	72.8848	%					A760b	50	4	13.7	13.8	126	23	131	6	39.2	39.5	36.1	121.58	68100	6g CaCO3	2.17506		43.9809		0.237329	61.8042	44.1459	%
A438	25.8	2.2	0	25	0	0	0	2	39.1	39	17.7	50	106000	2g Aerosil	1.85249		69.5128		0.195772	290.132	207.237	%					A760c	50	4	13.7	13.8	126	23	183	6	39.4	39.7	31.7	109.51	61300	6g CaCO3	2.20855		39.1899		0.237329	54.9768	39.2691	%
A446	91	9	0	40	0	0	0	120	69	40	39	213	92500	120g Trass	1.97882		33.5145		0.448576	150.218	107.298	%					A762a	50	3.5	20.7	6.8	212	39	0	9.8	31.4	39.2	39.1	102.68	40300	9,8g CaCO3	2.1335		32.7408		0.217368	59.6993	42.6424	%
A449	61	5.3	0	0	0	0	0	100	79	40	35	239.7	186000	Al2O3 130°C	2.16727		58.8608		0.148255	85.0126	60.7233	%					A762b	50	3.5	20.7	6.8	212	39	142	9.8	27.3	39.3	39.1	95.07	40900	9,8g CaCO3	2.26627		38.1213		0.217368	44.8016	32.0011	%
A455	86	14	0	35	256	47	0	12	39.3	39.3	34.8	114.8	34600		2.13588		22.4022		0.477637	99.7506	71.2504	%					A762c	50	3.5	20.7	6.8	212	39	157	9.8	34.6	39.3	39.2	123.37	59300	9,8g CaCO3	2.31449		43.61		0.217368	44.3789	31.6992	%
A459	31	5	0	18	98	18	0	4.5	39.3	39.4	25.5	83.5	64000		2.11474		41.3325		0.200358	106.837	76.3121	%					A763a	50	3.5	20.7	6.8	203	38	0	9.4	23.1	39.1	39.2	74.17	21800	9,4g CaCO3	2.09485		24.1361		0.217368	60.4573	43.1838	%
A460	86	14	0	35	0	0	0	12	39	38.9	27.2	67.6	17000	12g Perlite	1.63819		11.2056		0.477637	234.205	167.29	%					A763b	50	3.5	20.7	6.8	203	38	130	9.4	30.1	39.3	39.1	103.02	45500	9,4g CaCO3	2.22734		38.4638		0.217368	46.1696	32.9783	%
A465	86	14	0	36	293	54	0	14	39.4	39.4	34.7	112.7	38900		2.09219		25.0586		0.48298	89.4598	63.8998	%					A763c	50	3.5	20.7	6.8	203	38	113	9.4	39.4	39.4	39.8	138.08	55500	9,4g CaCO3	2.23489		35.752		0.217368	48.0982	34.3559	%
A467	39	6.3	25	20	0	0	0	15	39.3	39.2	21.2	49.9	35800	15g Perlite	1.52787		23.2383		0.23805	151.977	108.555	%
A486	40	6.5	0	18	84	37	0	9	39.3	39.2	35.2	114.9	46500		2.11884		30.1838		0.231207	110.824	79.1599	%					T2	93.5	8.5	38	15	0	183	0	34	39	39.1	20.5	60.79	33200	at -21°C	1.94463		21.7719		0.44072	101.37	72.4071	%
																											T4	93.5	6.5	38	15	0	183	0	34	39.1	39	20	63.4	61800	at 4°C	2.07882		40.5272		0.41572	102.771	73.4077	%
A545	27	3.5	0	21	0	33.6	69.1	0	40	40	40.4	147.7	78500		2.28496		49.0625		0.192261	125.354	89.5387	%					T5	93.5	6.5	38	15	0	183	0	34	38.8	38.9	21.6	62.66	66300	at 24°C	1.92201		43.9271		0.41572	95.0183	67.8702	%
A566	27.3	2.7	0	14	0	0	80	0	39.5	39.5	38.5	114.5	26900	stone salt	1.90612		17.2408		0.14526	98.2488	70.1777	%					T8	93.5	8.5	38	15	0	183	0	34	39	39	21.2	60.23	58600	at 45°C	1.86787		38.5273		0.44072	97.3689	69.5492	%
A571	46.5	3.5	0	29.3	0	0	0	0	39.2	39.4	27.5	74.9	36900		1.76346		23.8915		0.262827	257.168	183.691	%					T9	93.5	8.5	38	15	0	183	0	34	39.1	39	20	56.34	36300	at 65°C	1.84733		23.8048		0.44072	96.2982	68.7844	%
MK246	91	9	0	100	0	0	0	20	39.3	39.3	39	88.5	60100	20g plant coal	1.46924		38.9125		0.769187	226.024	161.446	%	-489.748	Kg CO2/m3			T12	93.5	8.5	38	15	0	183	0	34	39	39	18.7	54.92	11200	at -21°C	1.9309		7.36358		0.44072	100.654	71.8959	%
A622	44.3	5.7	0	37	0	0	0	4.5	39.1	39.1	31	77.8	73300	4,5g Aerosil	1.64159		47.9458		0.328515	259.329	185.235	%					T14	93.5	7.5	38	15	0	183	0	34	39.3	39.2	21.6	67.9	71900	at 4°C	2.0405		46.6713		0.42822	103.629	74.021	%
A623a	44.3	5.7	5	37	171	32	25	8	39.4	39.2	32.3	107.5	46200		2.15488		29.913		0.328515	94.9636	67.8311	%					T15	93.5	7.5	38	15	0	183	0	34	39	39	20	58.3	90800	at 24°C	1.9165		59.6976		0.42822	97.3319	69.5228	%
A624a	44.3	5.7	10	37	203	38	50	9.5	39.3	39.1	26.6	87.6	52800		2.14315		34.3609		0.328515	77.9333	55.6667	%					T17	93.5	8.5	38	15	0	183	0	34	39	39	23.3	66.38	43000	at 45°C	1.87306		28.2709		0.44072	97.6393	69.7424	%
A625a	44.3	5.7	0	18.5	146	27	0	7	39.1	39.1	25	79.4	55500		2.07743		36.3027		0.22966	84.4769	60.3406	%					T18	93.5	8.5	38	15	0	183	0	34	38.9	38.9	21.4	62.96	56600	at 45°C	1.94425		37.4039		0.44072	101.35	72.3929	%
A626	22.2	2.9	0	7	69	13	0	3	39.2	39.5	33.2	106.5	25600		2.07171		16.5332		0.103499	80.5677	57.5483	%					T19	93.5	8.5	38	15	0	183	0	34	39	38.8	19.3	54.92	62300	at 65°C	1.88052		41.171		0.44072	98.0278	70.0199	%
A627	21.3	2.7	0	7	69	13	0	3	39.4	39.4	35.4	110.2	26500		2.00533		17.0708		0.0997892	75.9039	54.2171	%					T24	93.5	8.5	38	15	0	183	0	34	39.1	39	20.3	64.1	80400	at 4°C	2.07072		52.7248		0.44072	107.943	77.1019	%
A632	46.5	3.5	0	19.5	0	100	0	2.5	39.3	39.2	27.3	76.96	29500	2.5g CaCO3	1.82988		19.1489		0.210461	98.5188	70.3706	%					T26	93.5	8.5	38	15	0	183	0	34	39.9	39.8	19.6	57.4	82300	at 24°C	1.84417		51.8255		0.44072	96.133	68.6664	%
A633	45.6	3.4	8.5	19.5	0	100	0	2.5	37.7	39	26.8	78.01	39700	2.5g CaCO3	1.97975		27.0013		0.208001	100.94	72.0999	%
A634	46	4	0	20.5	0	100	0	2.5	31.7	39	22.1	66	27300	2.5g CaCO3	2.41562		22.082		0.221382	136.012	97.1513	%
A635	45	3.9	8.5	20.5	0	100	0	2.5	32.9	39	26.7	80.82	50100	2.5g CaCO3	2.3591		39.0461		0.218788	125.889	89.9204	%
A636	45.5	4.5	0	21.5	0	100	0	2.5	39.2	39	26.5	75.87	75400	2.5g CaCO3	1.87272		49.3197		0.232303	110.01	78.5786	%
A637	44.6	4.4	8.5	21.5	0	100	0	2.5	33.6	39.1	27.3	83.79	51300	2.5g CaCO3	2.33622		39.0482		0.229843	130.173	92.9809	%
A644	46.25	3.75	0	20	0	100	0	2.5	39.1	39.1	25	74.59	36900	2.5g CaCO3	1.95158		24.1364		0.215921	107.485	76.7747	%
A645	45.3	3.7	8.5	20	0	100	0	2.5	39.1	39.4	23.8	74.13	91700	2.5g CaCO3	2.02183		59.5246		0.214019	105.774	75.5525	%
A646	45.8	4.25	0	21	0	100	0	2.5	39	39	24.6	72.79	24100	2.5g CaCO3	1.94539		15.8448		0.22691	111.915	79.9394	%
A647	44.8	4.15	8.5	21	0	100	0	2.5	39.1	39.2	26.8	80.51	47600	2.5g CaCO3	1.95998		31.0559		0.224316	106.907	76.3621	%
A648	45.3	4.75	0	22	0	100	0	2.5	39.2	39.1	26.4	76.77	39900	2.5g CaCO3	1.89725		26.0322		0.237831	113.743	81.2453	%
A649	44.3	4.65	8.5	22	0	100	0	2.5	39.5	39.4	28.3	85.08	20100	2.5g CaCO3	1.93174		12.9152		0.235237	109.889	78.4921	%
FM13	81	9	18	31.5	310	57	13	0	39.4	39.5	37.2	119.8	16100	13g SiO2	2.06929		10.345		0.389713	68.3018	48.787	%
FM41	40.5	4.5	32.5	18	320	59	16	0	39.4	39.4	37.2	119.46	12100	16g SiO2	2.06865		7.79458		0.206879	38.39	27.4214	%
MK246CB1	188	12	0	64	0	0	0	80	71	40	40	95.98	18800	80g coarse (2-3 mm) plant coal	0.844894		6.61972		0.744722	80.4806	57.4861	%	-720.453	Kg CO2/m3
MK246CC1	188	12	0	64	0	0	0	105	77	40	40	138.5	40100	105g fine (<100 µm) plant coal	1.12419		13.0195		0.744722	99.8297	71.3069	%	-1172.93	Kg CO2/m3
MK246CC2	188	12	0	64	0	0	0	105	84	41	40	154.8	55100	105g fine (<100 µm) plant coal	1.12369		15.9988		0.744722	99.7857	71.2755	%	-1172.42	Kg CO2/m3
A679a	50	5	0	31.8	97.5	18	0	4.5	39.1	39.3	29.4	67.21	36100	4,5 Al2O3	1.48771		23.493		0.299641	94.8464	67.7474	%
A679b	50	5	0	31.8	97.5	18	147	4.5	39.3	39.3	28.7	99.42	41300	4,5 Al2O3	2.24288		26.7402		0.299641	83.5801	59.7001	%
A679c	50	5	0	31.8	97.5	18	142	4.5	39.3	39.1	31.5	103.34	38300	4,5 Al2O3	2.13495		24.9247		0.299641	80.6986	57.6419	%
A680a	50	4.5	0	30.3	97.5	18	0	4.5	39.2	39	22.4	68.08	21700	4,5 Al2O3	1.98802		14.1941		0.285376	121.888	87.0628	%
A680b	50	4.5	0	30.3	97.5	18	145	4.5	39.2	39.3	29.7	101.17	23500	4,5 Al2O3	2.21114		15.2542		0.285376	79.3719	56.6942	%
A680c	50	4.5	0	30.3	97.5	18	146	4.5	39.4	39.4	32.2	113.62	15900	4,5 Al2O3	2.27304		10.2425		0.285376	81.3611	58.1151	%
A681a	50	4	0	28.7	97.5	18	0	4.5	39.1	39.2	22.4	68.63	22000	4,5 Al2O3	1.99896		14.3536		0.270576	117.406	83.8617	%
A681b	50	4	0	28.7	97.5	18	137	4.5	39.4	39.4	30.8	104.82	18600	4,5 Al2O3	2.19231		11.9818		0.270576	76.833	54.8807	%
A681c	50	4	0	28.7	97.5	18	144	4.5	39.5	39.6	29.5	102.08	56000	4,5 Al2O3	2.21221		35.801		0.270576	75.9652	54.2609	%
A682a	50	3.5	0	27.2	97.5	18	0	4.5	39.2	39.2	21.6	69.71	43000	4,5 Al2O3	2.10024		27.9831		0.256311	118.016	84.2973	%
A682b	50	3.5	0	27.2	97.5	18	135	4.5	39.4	39.3	29.5	103.22	52200	4,5 Al2O3	2.25971		33.7118		0.256311	75.9139	54.2242	%
A682c	50	3.5	0	27.2	97.5	18	154	4.5	39.2	39.2	28.3	97.3	48300	4,5 Al2O3	2.23745		31.4322		0.256311	71.1398	50.8142	%
A683a	50	3.25	0	26.4	97.5	18	0	4.5	39.2	39.2	21.6	69.47	40400	4,5 Al2O3	2.09301		26.2911		0.248911	114.815	82.0108	%
A683b	50	3.25	0	26.4	97.5	18	127	4.5	39.4	39.4	30	104.24	41000	4,5 Al2O3	2.23831		26.4114		0.248911	75.0473	53.6052	%
A683c	50	3.25	0	26.4	97.5	18	154	4.5	39.3	39.3	25.5	89.45	20200	4,5 Al2O3	2.2712		13.0788		0.248911	70.3361	50.2401	%
A685a	50	3.75	0	28	97.5	18	0	4.5	39.2	39.1	21.5	67.79	36600	4,5 Al2O3	2.05714		23.8791		0.263711	118.313	84.5091	%
A685b	50	3.75	0	28	97.5	18	154	4.5	39.4	39.4	29.8	103.95	25700	4,5 Al2O3	2.24707		16.5554		0.263711	73.2911	52.3508	%
A685c	50	3.75	0	28	97.5	18	162	4.5	39.4	39.6	33.2	113.15	35200	4,5 Al2O3	2.18436		22.5606		0.263711	69.6791	49.7708	%
A686a	50	4.5	10	30.3	146	27	0	6.75	39.3	39.4	36.5	106.83	23000	4,5 Al2O3	1.89022		14.8539		0.285376	86.449	61.7493	%
A686b	50	4.5	10	30.3	146	27	177	6.75	39.3	39.2	29.4	99.24	14600	4,5 Al2O3	2.19109		9.47707		0.285376	60.9291	43.5208	%
A686c	50	4.5	10	30.3	146	27	174	6.75	39.4	39.3	28	95.72	22400	4,5 Al2O3	2.20778		14.4664		0.285376	61.8038	44.1455	%
A714a	50	3.5	0	20.8	97.5	18	0	9.5	39.4	39.5	35	122.31	29300		2.24544		18.8267		0.222112	110.108	78.6486	%
A714b	50	3.5	0	20.8	97.5	18	145	9.5	39.3	39.3	29.3	101.69	50100		2.24712		32.4379		0.222112	63.7843	45.5602	%
A714c	50	3.5	0	20.8	97.5	18	186	9.5	39	39	18	53.76	30100		1.96362		19.7896		0.222112	49.8063	35.5759	%
A794b	94	6	0	32	203	37.5	0	9	39.4	30	39.2	90.98	41500	2g CaCO3 (14µm) + 0.124 g Aerogel)	1.96355		35.11		0.372361	84.3267	60.2333	%
A794c	94	6	0	32	203	37.5	352	9	37.3	39.4	39.5	135.1	58700	2g CaCO3 (14µm) + 0.124 g Aerogel)	2.3273		39.9423		0.372361	51.984	37.1315	%
A797a	94	6	0	32	0	0	450	0	39.5	39.4	40.7	181.5	82600	450g Fe2SiO4	2.86542		53.0746		0.372361	80.6646	57.6176	%
C62d	93	7	0	31	283	0	263	17	39.4	39.3	37.9	130.33	24600	17g CaCO3, 14Mm	2.22084		15.8872		0.378173	53.2476	38.034	%
samples without calcium aluminate
A817a	24.9	2.2	0	0	81.4	17.3	0	23	61.2	35.7	33.9	107.87	58400	17,3g g-Al2O3, 24 h 130°C	1.4564		26.7296		0.0609743	26.259	18.7564	%	Reaction at 130°C
A817b	19.3	1.7	0	0	76.5	13.4	45	17.8	59.7	37	34.2	129.04	57400	13,4g g-Al2O3, 24 h 130°C	1.70814		25.9858		0.0471959	20.4211	14.5865	%	Reaction at 130°C
A818	47.33	3.57	0	0	0	85	0	0	37	37.4	37.7	98.49	47100	85g Trass	1.88789		34.0367		0.108253	66.1684	47.2631	%	Reaction at 21°C		hardens within 48 hours
A822a	31	2.52	0	0	0	56.3	0	0	28.8	36.7	36.8	77.39	25700	56,3g Trass	1.98966		24.315		0.0731748	71.3214	50.9438	%	Reaction at 21°C		hardens within 48 hours
A824a	40.5	3.23	0	0	0	28.2	0	0	28.4	39.3	39.2	55.3	47100	28,2g Metakaolin	1.26394		42.1998		0.0948211	73.3121	52.3658	%	Reaction at 21°C		hardens within 24 hours
A824b	33.29	2.66	0	0	0	23.17	54.15	0	36	39.6	39.6	99.98	64500	23,17g Metakaolin	1.77101		45.2441		0.0780034	53.6626	38.3304	%	Reaction at 21°C		hanrds within 24 hours
Setting time measurements
																									Raw data	CACs			Al/Na+ ratio		Si is constant
																							total Na (mole)		Gorkal-70	CA-14M	CA-270	CA-25M	Gorkl-70	CA-14M	CA-270	CA-25M
Setting time of:	target value	real	setting time in hours				Na38/40	real	inverse setting time as 60/h			CA-14M		CA-270		CA-25M	Na38/40	Inverse setting time (60/h)					NaOH plus	NaOH (%)	g	g	g	g	Al/Na+	Al/Na+	Al/Na+	Al/Na+			Calculation of the calcium aluminate formula
Na38/40	NaOH (%)	NaOH (%)	Gorkal-70	CA-14M	CA-270	CA-25M	Na/Si	NaOH (%)	Gorkal-70	Al/Si Gokal-70	CA-14M	Al/Si	CA-270	Al/Si	CA-25M	Al/Si	Na/Si	Gorkal-70	CA-14M	CA-270	CA-25M		100g Na38/40
100g	5	4.66667					0.861711	4.66667		0.863302		0.862765		0.862861		0.752649	0.861711						0.39387	5	29.7	28.7	38.2	47.8	1.00185	1.00122	1.00133	0.873435			CA-25M				CA-14M				Gorkal-70				CA-270
0.358	5.5	5.109	>25,6	>26	>26	24	0.889059	5.109		0.889463		0.88982		0.889967		0.776268	0.889059	0.6	0.5	0.2	1		0.40637	5.5	30.6	29.6	39.4	49.3	1.00045	1.00086	1.00102	0.873134
	5.75	5.32861	9.7	17.35	9.6	17.5	0.902733	5.32861	6.18557	0.903997	3.45821	0.904851	6.25	0.90352	3.42857	0.788864	0.902733	2.47423	1.38329	2.5	1.37143		0.41262	5.75	31.1	30.1	40	50.1	1.0014	1.00235	1.00087	0.873863				g/mole	number			g/mole	number			g/mole	number			g/mole	number
	6	5.54717	6	11	6	10	0.916407	5.54717	10	0.918531	5.45455	0.916875	10	0.917072	6	0.799886	0.916407	4	2.18182	4	2.4		0.41887	6	31.6	30.5	40.6	50.8	1.00232	1.00051	1.00073	0.872851			CA	158	72		CA	158	5		CA	158	11		CA	158	5
	6.5	5.98122	3.4	6.5	3	4.5	0.943754	5.98122	17.6471	0.944691	9.23077	0.943931	20	0.944178	13.3333	0.824135	0.943754	7.05882	3.69231	8	5.33333		0.43137	6.5	32.5	31.4	41.8	52.34	1.00099	1.00019	1.00045	0.873252			CA2	260	11		CA2	260	2		CA2	260	2		CA2	260	1
	7	6.41121	2.1	3.5	1.7	2.75	0.971102	6.41121	28.5714	0.970852	17.1429	0.970986	35.2941	0.971284	21.8182	0.848698	0.971102	11.4286	6.85714	14.1176	8.72727		0.44387	7	33.4	32.3	43	53.9	0.999743	0.999881	1.00019	0.873954			C12A7	1387	1		C12A7	1387	0		C12A7	1387	0		C12A7	1387	0
	7.5	6.83721	1.75	3.2	1.35	2.5	0.998449	6.83721	34.2857	0.999919	18.75	0.998041	44.4444	0.998389	24	0.872317	0.998449	13.7143	7.5	17.7778	9.6		0.45637	7.5	34.4	33.2	44.2	55.4	1.00147	0.999591	0.99994	0.873672			A	102	122		A	102	0		A	102	0		A	102	3
	8	7.25926	1.5	3	1.45	2.6	1.0258	7.25926	40	1.02608	20	1.0266	41.3793	1.02549	23.0769	0.895936	1.0258	16	8	16.5517	9.23077		0.46887	8	35.3	34.15	45.4	56.9	1.00028	1.00078	0.999705	0.873405		72CA*11CA2*C12A7*122A
	8.5	7.67742	2	2.8	1.8	3	1.05314	7.67742	30	1.05369	21.4286	1.05516	33.3333	1.05373	20	0.919554	1.05314	12	8.57143	13.3333	8		0.48137	8.5	36.25	35.1	46.65	58.4	1.00052	1.00191	1.00056	0.873151		mol weight	composition	MW	28067		composition	MW	1310		composition	MW	2258		composition	MW	1356
	9	8.09174	2.1	2.85	1.7	3	1.08049	8.09174	28.5714	1.08131	21.0526	1.08221	35.2941	1.08196	20	0.943173	1.08049	11.4286	8.42105	14.1176	8		0.49387	9	37.2	36	47.9	59.9	1.00076	1.00159	1.00136	0.872911		Al mole	0.465	0.410233			0.465	0.783206			0.465	0.757307			0.465	0.588496
																																		CAO%	0.18	18.9546			0.28	29.9237			0.295	32.2409			0.27	24.7788
										Reaction optimum is at Na/Si-quotient of 1, thus water glass has the formula Na2O*2SiO2																								CA%	0.407	40.5316			0.59	60.3053			0.763	76.9708			0.579	58.2596
molar weight (g/mol)							13CA*2CA2*C12A7*22A																											CA2%	0.102	10.1899			0.39	39.6947			0.228	23.0292			0.178	19.174
266.3		40	2258	1310	1356	28067	[7032]																											C12A7%	0.049	4.94175			0.01	0			0.003	0			0	0
number of active Al-atoms per mole:			30	18	14	202	[48]																											A%	0.442	44.3368			0.01	0			0.006	0			0.243	22.5664	<1,8%
number of active Ca-atoms per mole:			13	7	6	95	[27]
																																			Sum:	100	%		Sum:	100	%		Sum:	100	%		Sum:	100	%
																																												Matrix calculations
																																											Names
																																											CACs		CA	CA2	C12A7	A
																																											molar weight	g/mol	158	260	1386.7	102
						Sodium water glass																			Potassium water glass												Al2O3						Al-atoms		2	4	14	2
	Gorkal-70	CA-14M	CA-270	CA-25M		Na38/40	NaOH	Optimum	Input in g WG		CO2-Emissions			Optimum	CA	CA+CA2	all CA	all CA+A			Optimum	Input in g WG			Optimum	Input in g WG		CO2-Emissions			Optimum	Input in g WG		CO2-Emissions			Optimum	Input in g WG		CO2-Emissions			Gorkal-70(%)		76.3	22.8	0	0
Optimum/g	26.03	27.74	37.95	54.75		92.5	5.1	Na38/40	100	g	5.91513	g		Na38/40	91.2	91.2	91.2	91.2	g		Na50/52DS	100	g		K50/20T	100	g	7.23461	g		K42	100	g	6.55493	g		Na38/40	50	g	2.95757	g		CA-14M (%)		59	39	1	1
Al mole:	0.345837	0.38116	0.391814	0.394039	Si mole:	0.422798																																					CA-270 (%)		57.9	17.8	0	24.3
Al/Si	0.817973	0.90152	0.926718	0.931981	Na mole:	0.248704		CA-14M	33.2652	g	7.82112	g		CA-14M	54.6081	30.3378	30.3378	30.3378	g		CA-14M	38.9798	g		CA-14M	39.3693	g	9.25628	g		CA-14M	31.4422	g	7.39251	g		CA-14M	16.6326	g		g		CA-25M (%)		40.7	10.2	4.9	44.2
					NaOH mole:	0.12495		CA-25M	63.509	g	9.45836	g		CA-25M	81.2492	62.2334	57.9202	26.2329	g		CA-25M	74.4193	g		CA-25M	75.1628	g		g		CA-25M	60.0286	g		g		CA-25M	31.7545	g		g
								Gorkal-70	34.4028	g	8.71496	g		Gorkal-70	42.7845	31.3753	31.3753	31.3753	g		Gorkal-70	40.3129	g		Gorkal-70	40.7156	g		g		Gorkal-70	32.5174	g		g		Al2O3	46.622	g	0	g		amount of substance
					Na+/Si-ratio:	0.883767		CA-270	44.2713	g	8.61919	g		CA-270	56.5256	40.3754	40.3754	28.2628	g		CA-270	51.8767	g		CA-270	52.395	g		g		CA-270	41.8452	g		g		CA-270	22.1357	g		g	26.03	g Gorkal-70		0.251404	0.0913052	0	0
					s-value:	2.26304																																				27.74	g CA-14M		0.207172	0.16644	0.00280061	0.00543922
								optim. NaOH	7.52835	g	4.14059	g		Al-number	CA	CA-CA2	all CA	all CA+A			optim. NaOH	0.758767	g		optim. NaOH	8.48423	g	4.66632	g		optim. NaOH	5.36313	g	2.94972	g		optim. NaOH	4.04807	g	2.22644	g	37.95	g CA-270		0.27814	0.103925	0	0.180821
														CA-14M	10	18	18	18							optim. KOH	11.8779	g	4.66632	g		optim. KOH	7.50838	g	2.94972	g							54.75	g CA-25M		0.282066	0.0859154	0.0270848	0.4745
										Sum CO2:	44.6694	g		CA-25M	144	188	202	446									Sum CO2:	21.1572	g				Sum CO2:	16.8972	g				Sum CO2:	5.184	g
														Gorkal-70	22	30	30	30
								Al2O3	15.3568					CA-270	10	14	14	20
							all Al:	CA-25M	28.7642					Si:Al ratio	CA	CA+CA2	all CA	all CA+A		measured
														CA-14M	1.96857	1.09365	1.09365	1.09365	g	27.74
														CA-25M	1.484	1.13668	1.0579	0.47914	g	54.75
								Na38/40 92.5/7.5						Gorkal-70	1.64366	1.20535	1.20535	1.20535	g	26.03
Copressive strength measurements								CA14M 34						CA-270	1.48908	1.06363	1.06363	0.744542	g	37.96																				average
																																								compressive str.
Bezeichnung	WG-Mischung	Almatis	Bausand (4mm gesiebt)	Einwaage 4fach/1fach	observation						g CaAl	N	N	N	N	N		gCaAl	N/mm2	N/mm2	N/mm2	N/mm2	N/mm2																CA-14M/g	N/mm2
C1	100g Na92,3/7,7 (Na38/40+NaOH)	40Ca-14M	330	115/140							40	74000	45100					40	47.7907	29.1265																			40	38.4586
C2	100g Na92,3/7,7 (Na38/40+NaOH)	45	320	112/140							45	75200	60400					45	48.5656	39.0075																			45	43.7866
C3	100g Na92,3/7,7 (Na38/40+NaOH)	50	370	115/139							50	53300	54400	76600	87500	66200		50	34.4222	35.1326	49.47	56.51	42.75																50	34.7774
C4	100g Na92,3/7,7 (Na38/40+NaOH)	55	360	116/141							55	45600	95200					55	29.4494	61.482																			55	45.4657
C5	100g Na92,3/7,7 (Na38/40+NaOH)	60	355	114/142							60	101000	94100	80600	73200	63300		60	65.2278	60.7716	52.0531	47.274	40.8804																60	62.9997
C6	100g Na92,3/7,7 (Na38/40+NaOH)	65	350	116/144							65	87400	60700					65	56.4446	39.2013																			65	47.8229
C7	100g Na92,3/7,7 (Na38/40+NaOH)	70	345	117/143	fast curing						70	54800	82200					70	35.3909	53.0864																			70	44.2386
C8	100g Na92,3/7,7 (Na38/40+NaOH)	75	340	116/143	fast curing						75	46300	53700					75	29.9014	34.6805																			75	32.291
C9	100g Na92,3/7,7 (Na38/40+NaOH)	80	335	116/143	fast curing						80	42500	70400					80	27.4473	45.4657																			80	36.4565
C10	100g Na91,2/8,8 (Na38/40+NaOH)	40 Ca25M	370	115/142							40	35400	32700					40	22.862	21.1183
C11	100g Na91,2/8,8 (Na38/40+NaOH)	45	365	115/141							45	50300	47800					45	32.4847	30.8702
C12	100g Na91,2/8,8 (Na38/40+NaOH)	50	360	115/142							50	61600	59600					50	39.7825	38.4908																								30	1.93067
C13	100g Na91,2/8,8 (Na38/40+NaOH)	55	355	115/144							55	77400	71100					55	49.9864	45.9178																								90	0.643558
C14	100g Na91,2/8,8 (Na38/40+NaOH)	60	350	115/143							60	69400	70000	68400	58600	56500		60	44.8199	45.2074	44.1741	37.845	36.4888											CA-25M	N/mm2	N/mm2								CA-25M	Si/Al-ratio
C15	100g Na91,2/8,8 (Na38/40+NaOH)	65	345	113/141							65	65600	70400	68000	67000	68700		65	42.3658	45.4657	43.9157	43.2699	44.3678											40		22.86								40	1.44801		22.86
C16	100g Na91,2/8,8 (Na38/40+NaOH)	70	340	114/142	fast curing						70	66000	65000					70	42.6241	41.9783														40		21.118								40	1.44801		21.118
C17	100g Na91,2/8,8 (Na38/40+NaOH)	75	335	115/142	fast curing						75	72500	66200					75	46.8219	42.7533														45		32.485								45	1.28712		32.485
C18	100g Na91,2/8,8 (Na38/40+NaOH)	80	330	117/143	fast curing						80	62100	54000					80	40.1054	34.8743														45		30.87								45	1.28712		30.87
																																		50		39.78								50	1.1584		39.78
																																		50		38.49								50	1.1584		38.49
																																		55		49.986								55	1.0531		49.986
																																		55		45.918								55	1.0531		45.918
																																		55	49.986									55	1.0531	49.986
					39.3	39.1	29.4	20	0																									55	45.918									55	1.0531	45.918
					39.2	39.2	31.8	20	0															0	#DIV/0!									60	44.82									60	0.965337	44.82
					39.4	39.4	33.8	70	0															60	0.50563									60	45.207									60	0.965337	45.207
					39.2	39.2	32.1	70	0				CA-14M											CA-14M										65	42.366									65	0.89108	42.366
														N/mm2	N/mm2										Si/Al ratio	N/mm2	N/mm2							65	45.466									65	0.89108	45.466
CA-14M	Na38/40/g	NaOH/g	Sand/g	N	L/mm	B/mm	H/mm	mass/g	CA-14M	N/mm2			10	3.32										10	3.03378	3.32								70	42.624									70	0.827432	42.624
C27a	45.6	4.4	140	5170	39.3	39.3	29.7	89.9	7.5	4.42937			10	3.33										10	3.03378	3.33								70	41.978									70	0.827432	41.978
C27b	45.6	4.4	140	5960	39	39.4	28.1	94.81	7.5	5.38324			15	4.43										15	2.02252	4.43								75	46.822									75	0.77227	46.822
C28a	45.6	4.4	140	7710	39.2	39.3	31.6	94.52	10	6.20833			15	5.38										15	2.02252	5.38								75	42.753									75	0.77227	42.753
C28b	45.6	4.4	140	11500	39.2	39.2	28.8	88.1	10	10.1864			20	6.21										20	1.51689	6.21								80	40.11		40.105							80	0.724003	40.11
C29a	45.6	4.4	140	22800	39.2	39.2	32.6	98.03	12.5	17.8415			20	10.19										20	1.51689	10.19								80	34.87		34.874							80	0.724003	34.87
C29b	45.6	4.4	140	16200	39.2	39.1	28.6	86.98	12.5	14.4868			25	17.84	17.84									25	1.21351	17.84	17.84
C30a	45.6	4.4	140	13900	39.2	39	31.1	94.36	15	11.4601			25	14.49	14.49									25	1.21351	14.49	14.49																optimum	54.75	1.0579
C30b	45.6	4.4	140	15000	39.1	39.2	30.5	94.82	15	12.546			30	11.46	11.46									30	1.01126	11.46	11.46
C31a	45.6	4.4	140	13300	39.3	39.2	31	94.15	17.5	10.9447			30		12.55									30	1.01126		12.55
C31b	45.6	4.4	140	19100	39.2	39.3	31.7	97.15	17.5	15.3314			35		10.94									35	0.866795		10.94
C32a	45.6	4.4	140	17400	39.2	39.4	31.7	97.32	20	13.9314			35		15.33									35	0.866795		15.33
C32b	45.6	4.4	140	17500	39.2	39.3	31.5	98.52	20	14.1363			40		13.93									40	0.758446		13.93
C33a	45.6	4.4	140	17900	39.3	39.2	31.8	95.83	22.5	14.3595			40		14.14									40	0.758446		14.14
C33b	45.6	4.4	140	21900	39.2	39.3	32.7	103.34	22.5	17.0413			45		14.36									45	0.674174		14.36
C34a	45.6	4.4	140	24000	39.3	39.4	33.6	103.23	25	18.1291			45		17.04									45	0.674174		17.04
C34b	45.6	4.4	140	15000	39.4	39.3	31.2	98.03	25	12.2333			50		18.13									50	0.606756		18.13
C35a	45.6	4.4	140	18900	39.3	39.4	33.8	106.08	27.5	14.1922			50		12.23									50	0.606756		12.23
C35b	45.6	4.4	140	16800	39.3	39.3	31.2	97.34	27.5	13.7013			55		14.19									55	0.551597		14.19
C36_1a	45.6	4.4	140	22200	39.3	39.3	32.2	102	26.4	17.543			55		13.7									55	0.551597		13.7
C36_1b	45.6	4.4	123	30100	39.2	39.1	25.4	79.33	26.4	30.3079
C61a	45.6	4.4	140	3990	39	39	30.8	91.6	5	3.32168
C61b	45.6	4.4	140	3680	39	39	28.3	81.75	5	3.33424			CA-270M	N/mm2	N/mm2
CA270M									CA27M															10	4.03754
C36_2a	45.6	4.4	140	17800	39.2	39.3	34.1	105	15	13.2823			20	3.62										70	0.576792
C36_2b	45.6	4.4	140	15600	39.2	39.2	26.7	83.88	15	14.9048			20	4.05										CA-270M		N/mm2	N/mm2
C37a	45.6	4.4	140	21900	39.2	39.2	30.2	93.99	17.5	18.4991			25	5.5
C37b	45.6	4.4	140	16700	39.2	39.2	30.9	97.6	17.5	13.7871			25	5.84										20	2.01877	3.62
C38a	45.6	4.4	140	23300	39.2	39.3	30.3	94.33	20	19.5668			30	13.28										20	2.01877	4.05
C38b	45.6	4.4	140	21400	39.2	39.2	31.9	101.06	20	17.1134			30	14.9										25	1.61502	5.5
C39a	45.6	4.4	140	19600	39.3	39.3	31.4	100.05	22.5	15.883			35	18.5										25	1.61502	5.84
C39b	45.6	4.4	140	19900	39.3	39.3	30	96.46	22.5	16.8787			35	13.79										30	1.34585	13.28
C40a	45.6	4.4	140	20900	39.3	39.2	30.5	95.89	25	17.4808			40	19.57	19.57									30	1.34585	14.9
C40b	45.6	4.4	140	30300	39.2	39.4	33.2	104.42	25	23.1637			40	17.11	17.11									35	1.15358	18.5
C41a	45.6	4.4	140	26200	39.4	39.3	29.9	94.89	27.5	22.2965			45		15.88									35	1.15358	13.79
C41b	45.6	4.4	140	21700	39.3	39.4	34.4	107.53	27.5	16.0105			45		16.88									40	1.00939	19.57	19.57
C42a	45.6	4.4	140	21900	39.4	39.3	29.9	101.42	30	18.6372			50		17.48									40	1.00939	17.11	17.11
C42b	45.6	4.4	140	35800	39.3	39.3	32.2	103.39	30	28.2901			50		23.16									45	0.897232		15.88
C43a	45.6	4.4	140	39300	39.3	39.2	32.5	108.94	32.5	30.8477			55		22.3									45	0.897232		16.88
C43b	45.6	4.4	140	37000	39.2	39.3	34.1	100.08	32.5	27.6093			55		16.01									50	0.807509		17.48
C44a	45.6	4.4	140	25300	39.3	39.4	31.2	108.17	35	20.5812			60		18.64									50	0.807509		23.16
C44b	45.6	4.4	140	22500	39.2	39.2	32.1	103.84	35	17.881			60		28.29									55	0.734099		22.3
C57a	45.6	4.4	140	3950	39.1	39.1	30.1	86.41	5	3.35625														55	0.734099		16.01
C57b	45.6	4.4	140	3870	39.1	39.3	29.8	86.9	5	3.30447														60	0.672924		18.64
C58a	45.6	4.4	140	4390	39.2	39.2	29.1	86.11	7.5	3.84845			70		20.58									60	0.672924		28.29
C58b	45.6	4.4	140	4290	39.1	39.1	30.1	89.3	7.5	3.64514			70		17.88									70	0.576792		20.58
C59a	45.6	4.4	140	4160	39.3	39.1	29.4	85.9	10	3.61884														70	0.576792		17.88
C59b	45.6	4.4	140	5050	39.2	39.2	31.8	93.93	10	4.05115
C60a	45.6	4.4	140	6280	39.2	39.1	29.2	94.14	12.5	5.50047			Gorkal-70	N/mm2	N/mm2
c60b	45.6	4.4	140	7280	39.2	39.2	31.8	89.77	12.5	5.84007
Gorkal									Gorkal				10	3.49										0
C45a	45.6	4.4	140	10900	39.4	40	29.2	91.23	7.5	9.33219			10	3.78										60	0.522922
C45b	45.6	4.4	140	7430	39.4	39.6	28.4	87.87	7.5	6.60656			15	9.33										Gorkal-70		N/mm2	N/mm2
C46a	45.6	4.4	140	14500	39.3	39.2	38.9	88.36	10	9.50894			15	6.61
C46b	45.6	4.4	140	19400	39.6	39.5	31.3	97.48	10	15.6913			20	9.51										10	3.13753	3.49
C47a	45.6	4.4	140	32400	39.2	39.2	32.2	100.67	12.5	25.6687			20	15.69										10	3.13753	3.78
C47b	45.6	4.4	140	13700	39.3	39.3	28.4	83.51	12.5	12.2747			25	25.67										15	2.09169	9.33
C48a	45.6	4.4	140	22800	39.1	39.3	31.4	98.76	15	18.4762			25	12.27										15	2.09169	6.61
C48b	45.6	4.4	140	22200	39.1	39.1	29.5	93.84	15	19.2466			30	18.48	18.48									20	1.56877	9.51
C49a	45.6	4.4	140	19700	39.2	39.4	30.8	97.58	17.5	16.2338			30	19.25	19.25									20	1.56877	15.69
C49b	45.6	4.4	140	19600	39.3	39.3	30.6	97.43	17.5	16.2983			35		16.23									25	1.25501	25.67
C50a	45.6	4.4	140	17900	39.2	39.1	31.4	98.87	20	14.5796			35		16.3									25	1.25501	12.27
C50b	45.6	4.4	140	19200	39.1	39.2	30.4	97.03	20	16.1117			40		14.58									30	1.04584	18.48	18.48
C51a	45.6	4.4	140	20600	39.3	39.4	33.5	107.07	22.5	15.6072			40		16.11									30	1.04584	19.25	19.25
C51b	45.6	4.4	140	18700	39.1	39.2	29.2	93.21	22.5	16.337			45		15.61									35	0.896438		16.23
C52a	45.6	4.4	140	22200	39.2	39.1	32.6	103.83	25	17.4164			45		16.34									35	0.896438		16.3
C52b	45.6	4.4	140	36900	39.1	39.2	30.9	98.29	25	30.4636			50		17.42									40	0.784383		14.58
C53a	45.6	4.4	140	23800	39.3	39.3	33.5	105.09	27.5	18.0776														40	0.784383		16.11
C53b	45.6	4.4	140	14700	39.1	39.3	31.6	101.07	27.5	11.8369			55		18.08									45	0.69723		15.61
C54a	37.78	3.64	116	30600	39.2	39.2	27.8	87.55	24.85	28.0796			55		11.84									45	0.69723		16.34
C54b	37.78	3.64	116	22500	39.3	39.2	26.5	84.94	24.85	21.6596														50	0.627507		17.42
C55a	45.6	4.4	140	6880	39	39.2	28.9	89.69	2.5	6.07302			60		21.66
C55b	45.6	4.4	140	7420	39	39	29.4	92.05	2.5	6.47131														55	0.570461		18.08
C56a	45.6	4.4	140	4000	39.3	39.4	29.1	87.27	5	3.48876														55	0.570461		11.84
C56b	45.6	4.4	140	4220	39.1	39	28.6	85.97	5	3.7834
																								60	0.522922		21.66
	Calculations
	CA-25M		y = 1,7069x - 45,891		X:	54.7471			Optimum	Input in g WG
			y = -0,312x + 64,638						Na38/40	91.2	g
	CA-14M								CA-14M	30.3378	g
			y = 0,0161x + 13,665		X:	27.7397			CA-25M	57.9202	g
			y = 0,6322x - 3,4254						Gorkal-70	31.3753	g
									CA-270	40.3754	g
	CA-270M
			y = 0,103x + 13,988		X:	37.954
			y = 0,7897x - 12,075
	Gorkal
			y = 0,0027x + 16,709		X:	26.0347
			y = 0,8292x - 4,176
	NMR-measurements																			Si/Al-ratio	65/81ppm	13/65 ppm
									Si/Al-ratio	65/81ppm	13/65 ppm									0.1	0.355	3.016
									0.1	0.355	3.01									0.3	0.999	1.779
									0.3	1	1.779									0.5	1.648	0.742
									0.5	1.648	0.7423									0.7	3.222	0.43
									0.7	3.2219	0.4296									0.125	0.579	1.554
																				0	0
																											0.0085
	Avance II 400 MHz Solid State-NMR spectrometer (9.4 T)																												400 MHz Solid State-NMR spectrometer (9.4 T)
Integration:			Si/Al=0.7	BDImageTLC v6.14					Si/Al=0.5	PeakFit v4.12					Si/Al=0.3	PeakFit v4.12					Si/Al=0.1	PeakFit v4.12							Si/Al=0.125	PeakFit v4.12						Si/Al=0.06	PeakFit v4.12
			Datei:	1rA500	Area	66/81	15/66		Datei:	1rA512	%	66/81	15/66		Datei:	1rA521	%	66/81	15/66		Datei:	1rA533	%	66/81	15/66				Datei:	1rA533	%	66/81	15/66			Datei:	1rA533	%	66/81	15/66
			82.73	ppm	6486				81.86	ppm	24.96				81.57	ppm	27.05				81.57	ppm	38.3						81.57	ppm	38.18					81.57	ppm	36.57
			63.72	ppm	20897	3.22186			63.72	ppm	41.14	1.64824			68.07	ppm	27.02	0.998891			68	ppm	13.6	0.355091					68	ppm	22.09	0.578575				68	ppm	23.4	0.639869
			15.38	ppm	8977		0.429583		15.38	ppm	30.54		0.742343		15.38	ppm	48.08		1.77942		15.38	ppm	41.02		3.01618				15.38	ppm	34.32		1.55364			15.38	ppm	32.92		1.40684
																					47	ppm	4.44						47	ppm	5.41					47	ppm	7.11
			82.73	ppm	17.7232	%
			63.72	ppm	57.1019	%
			15.38	ppm	24.53	%
				Sum:	36360																																										ppm	%
				ppm	%																																										81	80.74
				82.7	32.79	too large!																																									47	8.32
Integration:	PeakFit v4.12		Si/AL=0,7	64	41.83	too smal!																																						PeakFit v4.12		CA-14M	13	10.94
				15.4	25.5
			ppm	signal					ppm	signal					ppm	signal					ppm	signal							ppm	signal						ppm	signal									ppm	signal
			129.32	-0.982042					129.32	-3.18505					129.32	-3.31274					129.32	-9.35083							-20.8995	398078						-20.8995	156273									-20.8995	-545433
			129.18	-0.906643					129.18	-3.02553					129.18	-3.28097					129.18	-9.27087							-20.7824	420784						-20.7824	161390									-20.7824	-549080
			129.03	-0.85604					129.03	-2.72543					129.03	-3.24652					129.03	-9.19568							-20.6653	434324						-20.6653	167472									-20.6653	-552225
			128.89	-0.849726					128.89	-2.34255					128.89	-3.20725					128.89	-9.13103							-20.5483	439279						-20.5483	174649									-20.5483	-555347
			128.74	-0.889081					128.74	-1.94276					128.74	-3.16219					128.74	-9.07954							-20.4312	438926						-20.4312	182900									-20.4312	-558782
			128.59	-0.956774					128.59	-1.5863					128.59	-3.11193					128.59	-9.03975							-20.3141	437373						-20.3141	192075									-20.3141	-562551
			128.45	-1.02241					128.45	-1.31651					128.45	-3.05853					128.45	-9.00636							-20.197	437673						-20.197	201948									-20.197	-566343
			128.3	-1.05257					128.3	-1.15308					128.3	-3.00506					128.3	-8.97162							-20.0799	440772						-20.0799	212293									-20.0799	-569631
			128.16	-1.02204					128.16	-1.09092					128.16	-2.95488					128.16	-8.92759							-19.9628	445645						-19.9628	222946									-19.9628	-571905
			128.01	-0.922509					128.01	-1.104					128.01	-2.91067					128.01	-8.86863							-19.8457	450396						-19.8457	233828									-19.8457	-572882
			127.87	-0.766047					127.87	-1.15313					127.87	-2.87377					127.87	-8.79332							-19.7286	453627						-19.7286	244935									-19.7286	-572643
			127.72	-0.582055					127.72	-1.19559					127.72	-2.84371					127.72	-8.7053							-19.6115	455375						-19.6115	256285									-19.6115	-571623
			127.58	-0.408777					127.58	-1.19453					127.58	-2.81823					127.58	-8.61256							-19.4944	457129						-19.4944	267850									-19.4944	-570470
			127.43	-0.281951					127.43	-1.12643					127.43	-2.79375					127.43	-8.52523							-19.3773	461018						-19.3773	279510									-19.3773	-569835
			127.29	-0.224207					127.29	-0.985299					127.29	-2.76616					127.29	-8.45268							-19.2602	468638						-19.2602	291060									-19.2602	-570175
			127.14	-0.238528					127.14	-0.783118					127.14	-2.73168					127.14	-8.40039							-19.1431	480179						-19.1431	302271									-19.1431	-571643
			127	-0.307802					127	-0.546737					127	-2.68773					127	-8.36792							-19.026	494318						-19.026	312989									-19.026	-574097
			126.85	-0.400542					126.85	-0.311902					126.85	-2.63345					126.85	-8.34834							-18.9089	508929						-18.9089	323243									-18.9089	-577194
			126.71	-0.480917					126.71	-0.115667					126.71	-2.56979					126.71	-8.32967							-18.7918	522223						-18.7918	333288									-18.7918	-580523
			126.56	-0.519882					126.56	0.011394					126.56	-2.49931					126.56	-8.29786							-18.6747	533693						-18.6747	343566									-18.6747	-583704
			126.42	-0.503892					126.42	0.051756					126.42	-2.42553					126.42	-8.24072							-18.5576	544371						-18.5576	354588									-18.5576	-586433
			126.27	-0.438493					126.27	0.005011					126.27	-2.35224					126.27	-8.15153							-18.4405	556226						-18.4405	366742									-18.4405	-588459
			126.13	-0.345727					126.13	-0.11139					126.13	-2.28278					126.13	-8.03147							-18.3234	571017						-18.3234	380141									-18.3234	-589542
			125.98	-0.256275					125.98	-0.265042					125.98	-2.21946					125.98	-7.88994							-18.2064	589184						-18.2064	394537									-18.2064	-589447
			125.84	-0.198921					125.84	-0.41472					125.84	-2.16331					125.84	-7.74261							-18.0893	609378						-18.0893	409372									-18.0893	-587991
			125.69	-0.190731					125.69	-0.518717					125.69	-2.11408					125.69	-7.60769							-17.9722	628893						-17.9722	423955									-17.9722	-585142
			125.55	-0.231091					125.55	-0.543746					125.55	-2.07047					125.55	-7.5012							-17.8551	644841						-17.8551	437706									-17.8551	-581117
			125.4	-0.301489					125.4	-0.472534					125.4	-2.03045					125.4	-7.43262							-17.738	655482						-17.738	450372									-17.738	-576416
			125.26	-0.371076					125.26	-0.308326					125.26	-1.99168					125.26	-7.40215							-17.6209	661078						-17.6209	462139									-17.6209	-571762
			125.11	-0.406239					125.11	-0.075041					125.11	-1.95186					125.11	-7.40017							-17.5038	663823						-17.5038	473580									-17.5038	-567924
			124.97	-0.381159					124.97	0.187279					124.97	-1.90895					124.97	-7.4094							-17.3867	666861						-17.3867	485460									-17.3867	-565486
			124.82	-0.286059					124.82	0.431065					124.82	-1.86135					124.82	-7.40896							-17.2696	672862						-17.2696	498455									-17.2696	-564647
			124.68	-0.130603					124.68	0.612106					124.68	-1.80804					124.68	-7.37956							-17.1525	682836						-17.1525	512906									-17.1525	-565133
			124.53	0.058545					124.53	0.700374					124.53	-1.74859					124.53	-7.30832							-17.0354	695755						-17.0354	528693									-17.0354	-566262
			124.39	0.245198					124.39	0.688153					124.39	-1.68322					124.39	-7.192							-16.9183	709168						-16.9183	545281									-16.9183	-567160
			124.24	0.393808					124.24	0.593388					124.24	-1.61284					124.24	-7.0379							-16.8012	720499						-16.8012	561926									-16.8012	-567034
			124.1	0.479244					124.1	0.457105					124.1	-1.53887					124.1	-6.86209							-16.6841	728375						-16.6841	577952									-16.6841	-565419
			123.95	0.49331					123.95	0.335166					123.95	-1.46315					123.95	-6.68546							-16.567	733335						-16.567	593003									-16.567	-562292
			123.81	0.446234					123.81	0.286002					123.81	-1.38761					123.81	-6.52879							-16.4499	737557						-16.4499	607174									-16.4499	-558024
			123.66	0.362939					123.66	0.357029					123.66	-1.31385					123.66	-6.40777							-16.3328	743754						-16.3328	620975									-16.3328	-553190
			123.51	0.275499					123.51	0.572913					123.51	-1.24279					123.51	-6.32952							-16.2157	753791						-16.2157	635152									-16.2157	-548315
			123.37	0.214224					123.37	0.928561					123.37	-1.17434					123.37	-6.29123							-16.0986	767725						-16.0986	650440									-16.0986	-543670
			123.22	0.200067					123.22	1.38865					123.22	-1.10732					123.22	-6.28116							-15.9815	783783						-15.9815	667345									-15.9815	-539179
			123.08	0.240432					123.08	1.89405					123.08	-1.03957					123.08	-6.28173							-15.8644	799279						-15.8644	686022									-15.8644	-534479
			122.93	0.329264					122.93	2.37375					122.93	-0.968422					122.93	-6.27371							-15.7474	812039						-15.7474	706286									-15.7474	-529092
			122.79	0.450868					122.79	2.75977					122.79	-0.891306					122.79	-6.2405							-15.6303	821596						-15.6303	727719									-15.6303	-522623
			122.64	0.585852					122.64	3.00154					122.64	-0.806421					122.64	-6.17143							-15.5132	829515						-15.5132	749830									-15.5132	-514906
			122.5	0.717042					122.5	3.07649					122.5	-0.713282					122.5	-6.06344							-15.3961	838657						-15.3961	772186									-15.3961	-506045
			122.35	0.833548					122.35	2.99461					122.35	-0.612959					122.35	-5.92078							-15.279	851674						-15.279	794470									-15.279	-496333
			122.21	0.931962					122.21	2.79578					122.21	-0.507928					122.21	-5.75318							-15.1619	869501						-15.1619	816476									-15.1619	-486103
			122.06	1.01485					122.06	2.54084					122.06	-0.401508					122.06	-5.57291							-15.0448	890600						-15.0448	838061									-15.0448	-475585
			121.92	1.08761					121.92	2.29855					121.92	-0.29702					121.92	-5.39177							-14.9277	911406						-14.9277	859105									-14.9277	-464825
			121.77	1.15526					121.77	2.13134					121.77	-0.196869					121.77	-5.21856							-14.8106	927857						-14.8106	879505									-14.8106	-453689
			121.63	1.22063					121.63	2.08338					121.63	-0.101786					121.63	-5.05767							-14.6935	937336						-14.6935	899230									-14.6935	-441960
			121.48	1.28449					121.48	2.17322					121.48	-0.010466					121.48	-4.90881							-14.5764	940122						-14.5764	918387									-14.5764	-429447
			121.34	1.34742					121.34	2.39252					121.34	0.080288					121.34	-4.76793							-14.4593	939641						-14.4593	937266									-14.4593	-416079
			121.19	1.41234					121.19	2.71064					121.19	0.174905					121.19	-4.62867							-14.3422	941315						-14.3422	956332									-14.3422	-401921
			121.05	1.48608					121.05	3.08358					121.05	0.278026					121.05	-4.48407							-14.2251	950474						-14.2251	976135									-14.2251	-387135
			120.9	1.57887					120.9	3.46483					120.9	0.393389					120.9	-4.32799							-14.108	970210						-14.108	997176									-14.108	-371888
			120.76	1.70137					120.76	3.81556					120.76	0.522904					120.76	-4.15605							-13.9909	1.00012e+06						-13.9909	1.01977e+06									-13.9909	-356279
			120.61	1.85992					120.61	4.11174					120.61	0.66618					120.61	-3.96597							-13.8738	1.03647e+06						-13.8738	1.04395e+06									-13.8738	-340304
			120.47	2.05167					120.47	4.34698					120.47	0.820661					120.47	-3.7575							-13.7567	1.07367e+06						-13.7567	1.06951e+06									-13.7567	-323877
			120.32	2.26162					120.32	4.53096					120.32	0.982334					120.32	-3.53207							-13.6396	1.10645e+06						-13.6396	1.09603e+06									-13.6396	-306885
			120.18	2.46319					120.18	4.68419					120.18	1.14685					120.18	-3.29236							-13.5225	1.1317e+06						-13.5225	1.12309e+06									-13.5225	-289252
			120.03	2.62312					120.03	4.83117					120.03	1.31073					120.03	-3.04187							-13.4054	1.14919e+06						-13.4054	1.15039e+06									-13.4054	-270958
			119.89	2.70968					119.89	4.99345					119.89	1.47242					119.89	-2.78451							-13.2884	1.16108e+06						-13.2884	1.17783e+06									-13.2884	-252033
			119.74	2.70229					119.74	5.1847					119.74	1.63269					119.74	-2.5242							-13.1713	1.17042e+06						-13.1713	1.20556e+06									-13.1713	-232499
			119.6	2.59958					119.6	5.40852					119.6	1.79456					119.6	-2.26429							-13.0542	1.17954e+06						-13.0542	1.23385e+06									-13.0542	-212329
			119.45	2.42306					119.45	5.65928					119.45	1.96244					119.45	-2.00694							-12.9371	1.18913e+06						-12.9371	1.26305e+06									-12.9371	-191433
			119.31	2.21487					119.31	5.92532					119.31	2.14094					119.31	-1.75247							-12.82	1.19846e+06						-12.82	1.29336e+06									-12.82	-169688
			119.16	2.02935					119.16	6.19332					119.16	2.33359					119.16	-1.49887							-12.7029	1.2065e+06						-12.7029	1.32486e+06									-12.7029	-147008
			119.02	1.92057					119.02	6.45246					119.02	2.54175					119.02	-1.24166							-12.5858	1.21335e+06						-12.5858	1.35743e+06									-12.5858	-123405
			118.87	1.92882					118.87	6.69728					118.87	2.76416					118.87	-0.974379							-12.4687	1.22108e+06						-12.4687	1.39081e+06									-12.4687	-99023.9
			118.73	2.06999					118.73	6.92858					118.73	2.99718					118.73	-0.68963							-12.3516	1.23342e+06						-12.3516	1.42472e+06									-12.3516	-74103.2
			118.58	2.33095					118.58	7.15229					118.58	3.23568					118.58	-0.380569							-12.2345	1.25432e+06						-12.2345	1.45894e+06									-12.2345	-48888
			118.43	2.67243					118.43	7.37692					118.43	3.47436					118.43	-0.042577							-12.1174	1.28605e+06						-12.1174	1.49331e+06									-12.1174	-23522.2
			118.29	3.03884					118.29	7.61056					118.29	3.70917					118.29	0.325345							-12.0003	1.3277e+06						-12.0003	1.52784e+06									-12.0003	2030.76
			118.14	3.37234					118.14	7.85828					118.14	3.9384					118.14	0.719852							-11.8832	1.37494e+06						-11.8832	1.5626e+06									-11.8832	28001.8
			118	3.62733					118	8.12081					118	4.16328					118	1.13347							-11.7661	1.4213e+06						-11.7661	1.5977e+06									-11.7661	54750.1
			117.85	3.78126					117.85	8.39493					117.85	4.38769					117.85	1.55584							-11.649	1.4606e+06						-11.649	1.63322e+06									-11.649	82644.2
			117.71	3.83879					117.71	8.67521					117.71	4.61735					117.71	1.9757							-11.5319	1.48934e+06						-11.5319	1.66922e+06									-11.5319	111936
			117.56	3.82836					117.56	8.95675					117.56	4.85844					117.56	2.3833							-11.4148	1.50823e+06						-11.4148	1.70566e+06									-11.4148	142684
			117.42	3.79243					117.42	9.23787					117.42	5.11622					117.42	2.77259							-11.2977	1.52191e+06						-11.2977	1.74251e+06									-11.2977	174749
			117.27	3.77444					117.27	9.52202					117.27	5.39383					117.27	3.14262							-11.1806	1.53708e+06						-11.1806	1.77976e+06									-11.1806	207862
			117.13	3.80662					117.13	9.81812					117.13	5.69175					117.13	3.49795							-11.0635	1.55966e+06						-11.0635	1.81742e+06									-11.0635	241742
			116.98	3.90213					116.98	10.1392					116.98	6.00787					116.98	3.84777							-10.9465	1.59227e+06						-10.9465	1.85566e+06									-10.9465	276192
			116.84	4.0537					116.84	10.4994					116.84	6.33823					116.84	4.20407							-10.8294	1.63317e+06						-10.8294	1.89468e+06									-10.8294	311151
			116.69	4.23885					116.69	10.9105					116.69	6.67817					116.69	4.57918							-10.7123	1.67696e+06						-10.7123	1.93477e+06									-10.7123	346678
			116.55	4.42958					116.55	11.3779					116.55	7.02357					116.55	4.98336							-10.5952	1.71694e+06						-10.5952	1.97621e+06									-10.5952	382890
			116.4	4.60305					116.4	11.8987					116.4	7.37188					116.4	5.42298							-10.4781	1.74798e+06						-10.4781	2.01921e+06									-10.4781	419890
			116.26	4.74978					116.26	12.461					116.26	7.7226					116.26	5.89953							-10.361	1.76867e+06						-10.361	2.06384e+06									-10.361	457717
			116.11	4.8766					116.11	13.0456					116.11	8.07727					116.11	6.40982							-10.2439	1.78192e+06						-10.2439	2.11001e+06									-10.2439	496353
			115.97	5.00354					115.97	13.6303					115.97	8.4389					115.97	6.94717							-10.1268	1.79369e+06						-10.1268	2.15748e+06									-10.1268	535770
			115.82	5.15597					115.82	14.1947					115.82	8.81115					115.82	7.50315							-10.0097	1.81046e+06						-10.0097	2.20589e+06									-10.0097	575974
			115.68	5.35473					115.68	14.7255					115.68	9.19745					115.68	8.06963							-9.8926	1.8366e+06						-9.8926	2.25491e+06									-9.8926	617041
			115.53	5.60799					115.53	15.2206					115.53	9.60042					115.53	8.64046							-9.7755	1.87272e+06						-9.7755	2.30426e+06									-9.7755	659078
			115.39	5.9075					115.39	15.6907					115.39	10.0216					115.39	9.21265							-9.65841	1.9157e+06						-9.65841	2.35382e+06									-9.65841	702161
			115.24	6.23079					115.24	16.1576					115.24	10.4619					115.24	9.78675							-9.54131	1.96026e+06						-9.54131	2.40361e+06									-9.54131	746247
			115.1	6.54861					115.1	16.6504					115.1	10.9218					115.1	10.3666							-9.42422	2.00139e+06						-9.42422	2.45382e+06									-9.42422	791134
			114.95	6.83497					114.95	17.1989					114.95	11.4024					114.95	10.9584							-9.30712	2.03645e+06						-9.30712	2.50469e+06									-9.30712	836479
			114.81	7.07647					114.81	17.827					114.81	11.9057					114.81	11.5698							-9.19003	2.06614e+06						-9.19003	2.55643e+06									-9.19003	881899
			114.66	7.27749					114.66	18.5471					114.66	12.4349					114.66	12.2088							-9.07293	2.09387e+06						-9.07293	2.60922e+06									-9.07293	927104
			114.52	7.45944					114.52	19.3574					114.52	12.994					114.52	12.8825							-8.95583	2.12404e+06						-8.95583	2.6631e+06									-8.95583	972013
			114.37	7.65397					114.37	20.2424					114.37	13.5874					114.37	13.597							-8.83874	2.15988e+06						-8.83874	2.71805e+06									-8.83874	1.0168e+06
			114.23	7.89266					114.23	21.1777					114.23	14.2191					114.23	14.3564							-8.72164	2.20211e+06						-8.72164	2.77399e+06									-8.72164	1.06185e+06
			114.08	8.19625					114.08	22.137					114.08	14.8917					114.08	15.163							-8.60455	2.24863e+06						-8.60455	2.83086e+06									-8.60455	1.10757e+06
			113.94	8.56746					113.94	23.0998					113.94	15.6059					113.94	16.0171							-8.48745	2.29572e+06						-8.48745	2.8886e+06									-8.48745	1.1543e+06
			113.79	8.98978					113.79	24.058					113.79	16.3608					113.79	16.9171							-8.37036	2.33976e+06						-8.37036	2.94718e+06									-8.37036	1.20209e+06
			113.65	9.43289					113.65	25.019					113.65	17.1536					113.65	17.8599							-8.25326	2.37891e+06						-8.25326	3.00656e+06									-8.25326	1.25074e+06
			113.5	9.86285					113.5	26.0042					113.5	17.9807					113.5	18.8411							-8.13617	2.41383e+06						-8.13617	3.06665e+06									-8.13617	1.29982e+06
			113.36	10.2538					113.36	27.0426					113.36	18.838					113.36	19.855							-8.01907	2.44725e+06						-8.01907	3.12732e+06									-8.01907	1.34892e+06
			113.21	10.597					113.21	28.1615					113.21	19.7213					113.21	20.8956							-7.90198	2.48255e+06						-7.90198	3.18838e+06									-7.90198	1.39776e+06
			113.06	10.9038					113.06	29.376					113.06	20.6263					113.06	21.9559							-7.78488	2.52214e+06						-7.78488	3.24971e+06									-7.78488	1.44639e+06
			112.92	11.2013					112.92	30.6803					112.92	21.5481					112.92	23.0284							-7.66779	2.56638e+06						-7.66779	3.31127e+06									-7.66779	1.49519e+06
			112.77	11.5219					112.77	32.0433					112.77	22.4799					112.77	24.1039							-7.55069	2.61354e+06						-7.55069	3.3732e+06									-7.55069	1.54477e+06
			112.63	11.8903					112.63	33.4111					112.63	23.4122					112.63	25.1711							-7.4336	2.66082e+06						-7.4336	3.43582e+06									-7.4336	1.5958e+06
			112.48	12.3121					112.48	34.7142					112.48	24.3315					112.48	26.2152							-7.3165	2.70589e+06						-7.3165	3.49955e+06									-7.3165	1.64881e+06
			112.34	12.7683					112.34	35.8803					112.34	25.2198					112.34	27.2173							-7.19941	2.74833e+06						-7.19941	3.56485e+06									-7.19941	1.70401e+06
			112.19	13.2179					112.19	36.8483					112.19	26.055					112.19	28.1537							-7.08231	2.79003e+06						-7.08231	3.63212e+06									-7.08231	1.76133e+06
			112.05	13.6095					112.05	37.5798					112.05	26.8119					112.05	28.9966							-6.96522	2.83465e+06						-6.96522	3.70152e+06									-6.96522	1.8204e+06
			111.9	13.896					111.9	38.0663					111.9	27.4641					111.9	29.7155							-6.84812	2.88608e+06						-6.84812	3.77304e+06									-6.84812	1.88075e+06
			111.76	14.0505					111.76	38.3287					111.76	27.9867					111.76	30.2798							-6.73103	2.94664e+06						-6.73103	3.84645e+06									-6.73103	1.94196e+06
			111.61	14.0763					111.61	38.4095					111.61	28.3583					111.61	30.662							-6.61393	3.01592e+06						-6.61393	3.92143e+06									-6.61393	2.00375e+06
			111.47	14.0064					111.47	38.3601					111.47	28.5634					111.47	30.841							-6.49684	3.09058e+06						-6.49684	3.99767e+06									-6.49684	2.06602e+06
			111.32	13.8948					111.32	38.2257					111.32	28.5939					111.32	30.8056							-6.37974	3.16537e+06						-6.37974	4.07496e+06									-6.37974	2.12883e+06
			111.18	13.7984					111.18	38.0325					111.18	28.4497					111.18	30.5556							-6.26265	3.23497e+06						-6.26265	4.15322e+06									-6.26265	2.19234e+06
			111.03	13.7569					111.03	37.7805					111.03	28.1382					111.03	30.1029							-6.14555	3.29585e+06						-6.14555	4.23252e+06									-6.14555	2.2567e+06
			110.89	13.7769					110.89	37.444					110.89	27.6734					110.89	29.4697							-6.02846	3.34748e+06						-6.02846	4.31299e+06									-6.02846	2.32202e+06
			110.74	13.8253					110.74	36.9804					110.74	27.0744					110.74	28.6857							-5.91136	3.3925e+06						-5.91136	4.39474e+06									-5.91136	2.38838e+06
			110.6	13.8356					110.6	36.3439					110.6	26.3633					110.6	27.785							-5.79427	3.43563e+06						-5.79427	4.47777e+06									-5.79427	2.45578e+06
			110.45	13.7259					110.45	35.5014					110.45	25.5644					110.45	26.8014							-5.67717	3.48199e+06						-5.67717	4.56198e+06									-5.67717	2.52423e+06
			110.31	13.4238					110.31	34.4461					110.31	24.702					110.31	25.7657							-5.56008	3.53527e+06						-5.56008	4.64715e+06									-5.56008	2.59368e+06
			110.16	12.8911					110.16	33.2041					110.16	23.7998					110.16	24.7036							-5.44298	3.5966e+06						-5.44298	4.73303e+06									-5.44298	2.66402e+06
			110.02	12.1406					110.02	31.833					110.02	22.8804					110.02	23.6346							-5.32589	3.66433e+06						-5.32589	4.81945e+06									-5.32589	2.73506e+06
			109.87	11.2394					109.87	30.4117					109.87	21.9639					109.87	22.5728							-5.20879	3.73488e+06						-5.20879	4.9063e+06									-5.20879	2.80649e+06
			109.73	10.2958					109.73	29.0253					109.73	21.068					109.73	21.5284							-5.0917	3.80419e+06						-5.0917	4.99366e+06									-5.0917	2.87792e+06
			109.58	9.4345					109.58	27.7477					109.58	20.2073					109.58	20.5096							-4.9746	3.86917e+06						-4.9746	5.08166e+06									-4.9746	2.94896e+06
			109.44	8.76463					109.44	26.6279					109.44	19.3922					109.44	19.5236							-4.85751	3.92875e+06						-4.85751	5.17049e+06									-4.85751	3.01927e+06
			109.29	8.35116					109.29	25.6824					109.29	18.6295					109.29	18.5782							-4.74041	3.98408e+06						-4.74041	5.26023e+06									-4.74041	3.08869e+06
			109.15	8.1973					109.15	24.8968					109.15	17.9216					109.15	17.6809							-4.62332	4.03793e+06						-4.62332	5.35083e+06									-4.62332	3.15723e+06
			109	8.24361					109	24.2342					109	17.2671					109	16.8385							-4.50622	4.09357e+06						-4.50622	5.44207e+06									-4.50622	3.22507e+06
			108.86	8.38425					108.86	23.6497					108.86	16.6619					108.86	16.0562							-4.38912	4.15357e+06						-4.38912	5.53363e+06									-4.38912	3.29248e+06
			108.71	8.49627					108.71	23.1039					108.71	16.1003					108.71	15.3357							-4.27203	4.21899e+06						-4.27203	5.62517e+06									-4.27203	3.35974e+06
			108.57	8.47343					108.57	22.5742					108.57	15.5763					108.57	14.6758							-4.15493	4.28913e+06						-4.15493	5.71653e+06									-4.15493	3.42703e+06
			108.42	8.2551					108.42	22.0583					108.42	15.085					108.42	14.0716							-4.03784	4.36201e+06						-4.03784	5.80775e+06									-4.03784	3.49442e+06
			108.28	7.84186					108.28	21.5702					108.28	14.6233					108.28	13.5161							-3.92074	4.43519e+06						-3.92074	5.89921e+06									-3.92074	3.56187e+06
			108.13	7.29334					108.13	21.1304					108.13	14.1905					108.13	13.0014							-3.80365	4.50683e+06						-3.80365	5.99149e+06									-3.80365	3.62932e+06
			107.98	6.70923					107.98	20.7536					107.98	13.7875					107.98	12.52							-3.68655	4.57633e+06						-3.68655	6.08526e+06									-3.68655	3.69669e+06
			107.84	6.19916					107.84	20.4384					107.84	13.4159					107.84	12.0658							-3.56946	4.64462e+06						-3.56946	6.18105e+06									-3.56946	3.76401e+06
			107.69	5.85048					107.69	20.1627					107.69	13.0771					107.69	11.6348							-3.45236	4.71379e+06						-3.45236	6.27908e+06									-3.45236	3.83135e+06
			107.55	5.70351					107.55	19.8875					107.55	12.7707					107.55	11.2246							-3.33527	4.78634e+06						-3.33527	6.37918e+06									-3.33527	3.8988e+06
			107.4	5.74132					107.4	19.5671					107.4	12.4942					107.4	10.8336							-3.21817	4.86422e+06						-3.21817	6.4808e+06									-3.21817	3.96643e+06
			107.26	5.89685					107.26	19.165					107.26	12.2424					107.26	10.4599							-3.10108	4.94811e+06						-3.10108	6.58321e+06									-3.10108	4.03419e+06
			107.11	6.07461					107.11	18.6676					107.11	12.0082					107.11	10.1012							-2.98398	5.037e+06						-2.98398	6.6857e+06									-2.98398	4.10198e+06
			106.97	6.18018					106.97	18.0943					106.97	11.784					106.97	9.75382							-2.86689	5.12831e+06						-2.86689	6.78789e+06									-2.86689	4.16963e+06
			106.82	6.14812					106.82	17.4966					106.82	11.5626					106.82	9.41374							-2.74979	5.2186e+06						-2.74979	6.8898e+06									-2.74979	4.23703e+06
			106.68	5.95997					106.68	16.9485					106.68	11.3391					106.68	9.07728							-2.6327	5.30443e+06						-2.6327	6.99192e+06									-2.6327	4.30418e+06
			106.53	5.64703					106.53	16.5287					106.53	11.1117					106.53	8.74227							-2.5156	5.38336e+06						-2.5156	7.09504e+06									-2.5156	4.37128e+06
			106.39	5.27752					106.39	16.2982					106.39	10.8818					106.39	8.40885							-2.39851	5.45477e+06						-2.39851	7.19999e+06									-2.39851	4.43868e+06
			106.24	4.9328					106.24	16.2824					106.24	10.6533					106.24	8.07976							-2.28141	5.52011e+06						-2.28141	7.30741e+06									-2.28141	4.50685e+06
			106.1	4.68037					106.1	16.4603					106.1	10.4321					106.1	7.75978							-2.16432	5.58271e+06						-2.16432	7.41757e+06									-2.16432	4.5762e+06
			105.95	4.55249					105.95	16.7666					105.95	10.224					105.95	7.45461							-2.04722	5.64713e+06						-2.04722	7.53038e+06									-2.04722	4.64706e+06
			105.81	4.53714					105.81	17.1057					105.81	10.0336					105.81	7.1693							-1.93013	5.7181e+06						-1.93013	7.64548e+06									-1.93013	4.7195e+06
			105.66	4.58402					105.66	17.3747					105.66	9.86294					105.66	6.90683							-1.81303	5.79944e+06						-1.81303	7.76248e+06									-1.81303	4.7934e+06
			105.52	4.62327					105.52	17.4903					105.52	9.71165					105.52	6.66733							-1.69594	5.89308e+06						-1.69594	7.88117e+06									-1.69594	4.8685e+06
			105.37	4.59062					105.37	17.4104					105.37	9.57687					105.37	6.44798							-1.57884	5.99861e+06						-1.57884	8.00161e+06									-1.57884	4.94447e+06
			105.23	4.45045					105.23	17.146					105.23	9.45431					105.23	6.24397							-1.46175	6.11322e+06						-1.46175	8.12412e+06									-1.46175	5.02112e+06
			105.08	4.20917					105.08	16.7587					105.08	9.33949					105.08	6.0499							-1.34465	6.23239e+06						-1.34465	8.24909e+06									-1.34465	5.09842e+06
			104.94	3.91433					104.94	16.3447					104.94	9.22887					104.94	5.8615							-1.22756	6.35087e+06						-1.22756	8.37685e+06									-1.22756	5.17657e+06
			104.79	3.63977					104.79	16.0084					104.79	9.1207					104.79	5.67689							-1.11046	6.46398e+06						-1.11046	8.50744e+06									-1.11046	5.25597e+06
			104.65	3.46158					104.65	15.8348					104.65	9.01523					104.65	5.49711							-0.993366	6.56881e+06						-0.993366	8.64063e+06									-0.993366	5.3371e+06
			104.5	3.43274					104.5	15.8656					104.5	8.91439					104.5	5.32566							-0.876271	6.66497e+06						-0.876271	8.77598e+06									-0.876271	5.42041e+06
			104.36	3.56481					104.36	16.0884					104.36	8.82099					104.36	5.16725							-0.759176	6.75477e+06						-0.759176	8.91308e+06									-0.759176	5.50621e+06
			104.21	3.82282					104.21	16.44					104.21	8.73772					104.21	5.02605							-0.642081	6.8427e+06						-0.642081	9.05175e+06									-0.642081	5.5946e+06
			104.07	4.13509					104.07	16.8241					104.07	8.66624					104.07	4.90412							-0.524985	6.93429e+06						-0.524985	9.19214e+06									-0.524985	5.68545e+06
			103.92	4.41517					103.92	17.1384					103.92	8.6067					103.92	4.80045							-0.40789	7.0348e+06						-0.40789	9.33476e+06									-0.40789	5.77848e+06
			103.78	4.5886					103.78	17.3022					103.78	8.55773					103.78	4.71101							-0.290795	7.14791e+06						-0.290795	9.48029e+06									-0.290795	5.87334e+06
			103.63	4.61613					103.63	17.2789					103.63	8.51689					103.63	4.62975							-0.1737	7.27497e+06						-0.1737	9.62937e+06									-0.1737	5.96969e+06
			103.49	4.50564					103.49	17.0846					103.49	8.48148					103.49	4.55042							-0.0566049	7.41481e+06						-0.0566049	9.78234e+06									-0.0566049	6.06733e+06
			103.34	4.30893					103.34	16.7824					103.34	8.44937					103.34	4.46848							0.0604903	7.56431e+06						0.0604903	9.93912e+06									0.0604903	6.16618e+06
			103.2	4.10437					103.2	16.4629					103.2	8.41972					103.2	4.38262							0.177585	7.71943e+06						0.177585	1.00993e+07									0.177585	6.26629e+06
			103.05	3.97095					103.05	16.2172					103.05	8.39313					103.05	4.29528							0.294681	7.87634e+06						0.294681	1.02622e+07									0.294681	6.36783e+06
			102.9	3.96235					102.9	16.1107					102.9	8.37151					102.9	4.2121							0.411776	8.03239e+06						0.411776	1.04273e+07									0.411776	6.47097e+06
			102.76	4.08937					102.76	16.1642					102.76	8.35737					102.76	4.14029							0.528871	8.18654e+06						0.528871	1.05942e+07									0.528871	6.57588e+06
			102.61	4.31665					102.61	16.3495					102.61	8.35306					102.61	4.08642							0.645966	8.33938e+06						0.645966	1.07629e+07									0.645966	6.68272e+06
			102.47	4.57485					102.47	16.599					102.47	8.35992					102.47	4.05438							0.763061	8.4926e+06						0.763061	1.09339e+07									0.763061	6.7916e+06
			102.32	4.78433					102.32	16.8281					102.32	8.37785					102.32	4.04403							0.880156	8.64839e+06						0.880156	1.11076e+07									0.880156	6.90266e+06
			102.18	4.88244					102.18	16.9625					102.18	8.40518					102.18	4.051							0.997251	8.80878e+06						0.997251	1.12847e+07									0.997251	7.01608e+06
			102.03	4.8455					102.03	16.9629					102.03	8.43916					102.03	4.06782							1.11435	8.97534e+06						1.11435	1.14658e+07									1.11435	7.13213e+06
			101.89	4.69782					101.89	16.8389					101.89	8.47667					101.89	4.08596							1.23144	9.14907e+06						1.23144	1.16511e+07									1.23144	7.25115e+06
			101.74	4.50459					101.74	16.649					101.74	8.51506					101.74	4.09822							1.34854	9.33043e+06						1.34854	1.18408e+07									1.34854	7.37356e+06
			101.6	4.3507					101.6	16.4854					101.6	8.55293					101.6	4.10082							1.46563	9.5196e+06						1.46563	1.20352e+07									1.46563	7.49983e+06
			101.45	4.31221					101.45	16.4479					101.45	8.59052					101.45	4.09451							1.58273	9.71658e+06						1.58273	1.22344e+07									1.58273	7.63043e+06
			101.31	4.42997					101.31	16.6147					101.31	8.62958					101.31	4.08433							1.69982	9.9213e+06						1.69982	1.24388e+07									1.69982	7.76584e+06
			101.16	4.69433					101.16	17.0185					101.16	8.67295					101.16	4.07818							1.81692	1.01337e+07						1.81692	1.26487e+07									1.81692	7.90653e+06
			101.02	5.04629					101.02	17.6347					101.02	8.72367					101.02	4.08458							1.93401	1.03539e+07						1.93401	1.28644e+07									1.93401	8.05292e+06
			100.87	5.3954					100.87	18.3851					100.87	8.78419					100.87	4.11024							2.05111	1.05822e+07						2.05111	1.30861e+07									2.05111	8.20533e+06
			100.73	5.64881					100.73	19.157					100.73	8.85566					100.73	4.15826							2.1682	1.08192e+07						2.1682	1.33137e+07									2.1682	8.36393e+06
			100.58	5.74232					100.58	19.8311					100.58	8.93763					100.58	4.22743							2.2853	1.10662e+07						2.2853	1.3547e+07									2.2853	8.52861e+06
			100.44	5.66303					100.44	20.3123					100.44	9.02819					100.44	4.31281							2.40239	1.13246e+07						2.40239	1.37855e+07									2.40239	8.69898e+06
			100.29	5.45586					100.29	20.5528					100.29	9.12451					100.29	4.40734							2.51949	1.15955e+07						2.51949	1.40288e+07									2.51949	8.87424e+06
			100.15	5.21108					100.15	20.5633					100.15	9.22367					100.15	4.50404							2.63658	1.18796e+07						2.63658	1.42766e+07									2.63658	9.05327e+06
			100	5.0364					100	20.4076					100	9.32345					100	4.59803							2.75368	1.21766e+07						2.75368	1.45287e+07									2.75368	9.2347e+06
			99.86	5.02197					99.86	20.1836					99.86	9.42295					99.86	4.68775							2.87077	1.2485e+07						2.87077	1.47848e+07									2.87077	9.41708e+06
			99.71	5.20976					99.71	19.9963					99.71	9.52282					99.71	4.77496							2.98787	1.28026e+07						2.98787	1.50451e+07									2.98787	9.599e+06
			99.57	5.57734					99.57	19.9298					99.57	9.62515					99.57	4.86373							3.10496	1.31273e+07						3.10496	1.53095e+07									3.10496	9.77922e+06
			99.42	6.04193					99.42	20.0266					99.42	9.73283					99.42	4.95855							3.22206	1.34574e+07						3.22206	1.55781e+07									3.22206	9.95666e+06
			99.28	6.48421					99.28	20.2803					99.28	9.84886					99.28	5.06241							3.33915	1.37926e+07						3.33915	1.58507e+07									3.33915	1.01303e+07
			99.13	6.78498					99.13	20.6415					99.13	9.97554					99.13	5.17545							3.45625	1.41339e+07						3.45625	1.61272e+07									3.45625	1.02992e+07
			98.99	6.86321					98.99	21.0364					98.99	10.1139					98.99	5.29467							3.57334	1.44834e+07						3.57334	1.64076e+07									3.57334	1.04621e+07
			98.84	6.7035					98.84	21.391					98.84	10.2633					98.84	5.41488							3.69044	1.48429e+07						3.69044	1.66916e+07									3.69044	1.06175e+07
			98.7	6.36362					98.7	21.6539					98.7	10.4217					98.7	5.5306							3.80753	1.52137e+07						3.80753	1.6979e+07									3.80753	1.07638e+07
			98.55	5.9593					98.55	21.8108					98.55	10.5862					98.55	5.6383							3.92463	1.55956e+07						3.92463	1.72697e+07									3.92463	1.08993e+07
			98.41	5.63019					98.41	21.8876					98.41	10.7533					98.41	5.73826							4.04172	1.5987e+07						4.04172	1.75633e+07									4.04172	1.10227e+07
			98.26	5.49744					98.26	21.9399					98.26	10.9198					98.26	5.83533							4.15882	1.63855e+07						4.15882	1.78595e+07									4.15882	1.11332e+07
			98.12	5.62586					98.12	22.0347					98.12	11.0838					98.12	5.93834							4.27592	1.67887e+07						4.27592	1.81582e+07									4.27592	1.1231e+07
			97.97	6.00304					97.97	22.2282					97.97	11.2442					97.97	6.05805							4.39301	1.71952e+07						4.39301	1.84592e+07									4.39301	1.13172e+07
			97.82	6.54203					97.82	22.5478					97.82	11.4017					97.82	6.20434							4.51011	1.76047e+07						4.51011	1.87625e+07									4.51011	1.1394e+07
			97.68	7.10756					97.68	22.9829					97.68	11.558					97.68	6.38332							4.6272	1.80183e+07						4.6272	1.90684e+07									4.6272	1.1464e+07
			97.53	7.55782					97.53	23.488					97.53	11.7159					97.53	6.59528							4.7443	1.84377e+07						4.7443	1.93773e+07									4.7443	1.15304e+07
			97.39	7.78888					97.39	23.9957					97.39	11.8786					97.39	6.83408							4.86139	1.88648e+07						4.86139	1.96898e+07									4.86139	1.15966e+07
			97.24	7.7679					97.24	24.4372					97.24	12.049					97.24	7.08832							4.97849	1.93011e+07						4.97849	2.00066e+07									4.97849	1.16657e+07
			97.1	7.54431					97.1	24.7623					97.1	12.2301					97.1	7.34401							5.09558	1.9748e+07						5.09558	2.03282e+07									5.09558	1.17406e+07
			96.95	7.23516					96.95	24.9546					96.95	12.4236					96.95	7.588							5.21268	2.02066e+07						5.21268	2.06554e+07									5.21268	1.18237e+07
			96.81	6.98881					96.81	25.0362					96.81	12.6308					96.81	7.81139							5.32977	2.06787e+07						5.32977	2.09888e+07									5.32977	1.19168e+07
			96.66	6.93832					96.66	25.0621					96.66	12.8516					96.66	8.01178							5.44687	2.11667e+07						5.44687	2.1329e+07									5.44687	1.20214e+07
			96.52	7.15894					96.52	25.1048					96.52	13.0851					96.52	8.19392							5.56396	2.16734e+07						5.56396	2.16762e+07									5.56396	1.21379e+07
			96.37	7.64349					96.37	25.2348					96.37	13.3297					96.37	8.36848							5.68106	2.2201e+07						5.68106	2.20308e+07									5.68106	1.2266e+07
			96.23	8.30348					96.23	25.5025					96.23	13.5832					96.23	8.54927							5.79815	2.27506e+07						5.79815	2.23923e+07									5.79815	1.24048e+07
			96.08	8.99601					96.08	25.9266					96.08	13.8433					96.08	8.74968							5.91525	2.33213e+07						5.91525	2.27605e+07									5.91525	1.25521e+07
			95.94	9.5681					95.94	26.4911					95.94	14.1078					95.94	8.97934							6.03234	2.391e+07						6.03234	2.31343e+07									6.03234	1.27053e+07
			95.79	9.90453					95.79	27.1532					95.79	14.3751					95.79	9.24189							6.14944	2.45121e+07						6.14944	2.35129e+07									6.14944	1.28616e+07
			95.65	9.96389					95.65	27.8568					95.65	14.6446					95.65	9.53437							6.26653	2.51223e+07						6.26653	2.3895e+07									6.26653	1.30177e+07
			95.5	9.79122					95.5	28.5494					95.5	14.9166					95.5	9.8485							6.38363	2.57357e+07						6.38363	2.42798e+07									6.38363	1.31709e+07
			95.36	9.50302					95.36	29.195					95.36	15.1927					95.36	10.1733							6.50072	2.63479e+07						6.50072	2.46663e+07									6.50072	1.33186e+07
			95.21	9.24914					95.21	29.7821					95.21	15.475					95.21	10.4982							6.61782	2.69555e+07						6.61782	2.50541e+07									6.61782	1.34589e+07
			95.07	9.16385					95.07	30.322					95.07	15.7664					95.07	10.8167							6.73491	2.75553e+07						6.73491	2.54428e+07									6.73491	1.359e+07
			94.92	9.32185					94.92	30.8413					94.92	16.0694					94.92	11.1274							6.85201	2.81437e+07						6.85201	2.58318e+07									6.85201	1.37107e+07
			94.78	9.71368					94.78	31.3696					94.78	16.386					94.78	11.4354							6.9691	2.87162e+07						6.9691	2.62206e+07									6.9691	1.38199e+07
			94.63	10.2489					94.63	31.9274					94.63	16.7174					94.63	11.7506							7.0862	2.92686e+07						7.0862	2.66085e+07									7.0862	1.39167e+07
			94.49	10.7862					94.49	32.519					94.49	17.0636					94.49	12.0858							7.20329	2.97973e+07						7.20329	2.69945e+07									7.20329	1.40007e+07
			94.34	11.1818					94.34	33.1307					94.34	17.4238					94.34	12.4533							7.32039	3.0301e+07						7.32039	2.73776e+07									7.32039	1.40723e+07
			94.2	11.3389					94.2	33.7367					94.2	17.7962					94.2	12.8627							7.43748	3.07816e+07						7.43748	2.7757e+07									7.43748	1.41323e+07
			94.05	11.2437					94.05	34.3089					94.05	18.1795					94.05	13.3188							7.55458	3.12434e+07						7.55458	2.81322e+07									7.55458	1.41825e+07
			93.91	10.9737					93.91	34.8278					93.91	18.5722					93.91	13.8214							7.67167	3.16921e+07						7.67167	2.8503e+07									7.67167	1.42253e+07
			93.76	10.6765					93.76	35.2914					93.76	18.9741					93.76	14.3654							7.78877	3.21328e+07						7.78877	2.88698e+07									7.78877	1.42635e+07
			93.62	10.5231					93.62	35.7177					93.62	19.3855					93.62	14.9429							7.90586	3.25674e+07						7.90586	2.9233e+07									7.90586	1.42996e+07
			93.47	10.6524					93.47	36.1412					93.47	19.8079					93.47	15.5448							8.02296	3.29942e+07						8.02296	2.95931e+07									8.02296	1.43358e+07
			93.33	11.1235					93.33	36.6039					93.33	20.2432					93.33	16.1634							8.14005	3.3408e+07						8.14005	2.99504e+07									8.14005	1.4374e+07
			93.18	11.8916					93.18	37.1443					93.18	20.6937					93.18	16.7936							8.25715	3.38017e+07						8.25715	3.0305e+07									8.25715	1.44149e+07
			93.04	12.8178					93.04	37.7862					93.04	21.1612					93.04	17.4338							8.37424	3.41691e+07						8.37424	3.06564e+07									8.37424	1.44591e+07
			92.89	13.7098					92.89	38.5334					92.89	21.647					92.89	18.0863							8.49134	3.4507e+07						8.49134	3.10044e+07									8.49134	1.45068e+07
			92.75	14.3813					92.75	39.3689					92.75	22.1521					92.75	18.7569							8.60843	3.48161e+07						8.60843	3.13485e+07									8.60843	1.45579e+07
			92.6	14.7127					92.6	40.2612					92.6	22.6768					92.6	19.4539							8.72553	3.51006e+07						8.72553	3.16881e+07									8.72553	1.46127e+07
			92.45	14.6917					92.45	41.1731					92.45	23.2214					92.45	20.1879							8.84263	3.53658e+07						8.84263	3.2023e+07									8.84263	1.46715e+07
			92.31	14.422					92.31	42.0728					92.31	23.7865					92.31	20.9701							8.95972	3.56157e+07						8.95972	3.23527e+07									8.95972	1.47344e+07
			92.16	14.0942					92.16	42.9414					92.16	24.3729					92.16	21.812							9.07682	3.58511e+07						9.07682	3.26768e+07									9.07682	1.48016e+07
			92.02	13.9283					92.02	43.7762					92.02	24.9824					92.02	22.7241							9.19391	3.60684e+07						9.19391	3.29944e+07									9.19391	1.48727e+07
			91.87	14.1042					91.87	44.5891					91.87	25.6167					91.87	23.7146							9.31101	3.62613e+07						9.31101	3.33046e+07									9.31101	1.49472e+07
			91.73	14.7031					91.73	45.4002					91.73	26.278					91.73	24.789							9.4281	3.64226e+07						9.4281	3.36061e+07									9.4281	1.5024e+07
			91.58	15.6787					91.58	46.23					91.58	26.9681					91.58	25.9494							9.5452	3.65467e+07						9.5452	3.38974e+07									9.5452	1.51022e+07
			91.44	16.8677					91.44	47.0926					91.44	27.6884					91.44	27.1945							9.66229	3.66314e+07						9.66229	3.41768e+07									9.66229	1.51808e+07
			91.29	18.0391					91.29	47.9928					91.29	28.4398					91.29	28.5202							9.77939	3.66779e+07						9.77939	3.44426e+07									9.77939	1.52592e+07
			91.15	18.9662					91.15	48.9267					91.15	29.2226					91.15	29.922							9.89648	3.669e+07						9.89648	3.46928e+07									9.89648	1.53369e+07
			91	19.4999					91	49.887					91	30.0373					91	31.3964							10.0136	3.66712e+07						10.0136	3.49253e+07									10.0136	1.54137e+07
			90.86	19.6193					90.86	50.8697					90.86	30.8845					90.86	32.9439							10.1307	3.66233e+07						10.1307	3.51373e+07									10.1307	1.54891e+07
			90.71	19.4429					90.71	51.879					90.71	31.766					90.71	34.5699							10.2478	3.65448e+07						10.2478	3.53258e+07									10.2478	1.55628e+07
			90.57	19.195					90.57	52.9303					90.57	32.6842					90.57	36.2858							10.3649	3.64307e+07						10.3649	3.54868e+07									10.3649	1.56341e+07
			90.42	19.1374					90.42	54.0479					90.42	33.6425					90.42	38.1069							10.482	3.62742e+07						10.482	3.56161e+07									10.482	1.57018e+07
			90.28	19.4859					90.28	55.2579					90.28	34.6446					90.28	40.0498							10.5991	3.60682e+07						10.5991	3.57091e+07									10.5991	1.57651e+07
			90.13	20.3395					90.13	56.5806					90.13	35.6936					90.13	42.1279							10.7161	3.58071e+07						10.7161	3.57608e+07									10.7161	1.58229e+07
			89.99	21.6443					89.99	58.0223					89.99	36.7915					89.99	44.3467							10.8332	3.54878e+07						10.8332	3.57666e+07									10.8332	1.58747e+07
			89.84	23.2056					89.84	59.5714					89.84	37.9378					89.84	46.7001							10.9503	3.51098e+07						10.9503	3.57224e+07									10.9503	1.59202e+07
			89.7	24.7461					89.7	61.1995					89.7	39.13					89.7	49.1689							11.0674	3.4674e+07						11.0674	3.56246e+07									11.0674	1.59594e+07
			89.55	25.9926					89.55	62.8679					89.55	40.3632					89.55	51.722							11.1845	3.41826e+07						11.1845	3.54705e+07									11.1845	1.59929e+07
			89.41	26.7653					89.41	64.5381					89.41	41.6314					89.41	54.3209							11.3016	3.3638e+07						11.3016	3.52583e+07									11.3016	1.60207e+07
			89.26	27.0392					89.26	66.1827					89.26	42.9278					89.26	56.9263							11.4187	3.30425e+07						11.4187	3.49875e+07									11.4187	1.60431e+07
			89.12	26.9596					89.12	67.7939					89.12	44.247					89.12	59.5063							11.5358	3.2399e+07						11.5358	3.46585e+07									11.5358	1.60598e+07
			88.97	26.802					88.97	69.3864					88.97	45.5858					88.97	62.0441							11.6529	3.17109e+07						11.6529	3.42731e+07									11.6529	1.60705e+07
			88.83	26.8892					88.83	70.994					88.83	46.944					88.83	64.5437							11.77	3.09828e+07						11.77	3.38342e+07									11.77	1.60745e+07
			88.68	27.4898					88.68	72.6611					88.68	48.3252					88.68	67.0317							11.8871	3.02205e+07						11.8871	3.33455e+07									11.8871	1.60712e+07
			88.54	28.7305					88.54	74.4307					88.54	49.7366					88.54	69.5556							12.0042	2.94303e+07						12.0042	3.28119e+07									12.0042	1.60604e+07
			88.39	30.5508					88.39	76.3337					88.39	51.1881					88.39	72.1787							12.1213	2.86195e+07						12.1213	3.22385e+07									12.1213	1.60419e+07
			88.25	32.7168					88.25	78.3817					88.25	52.6916					88.25	74.9717							12.2384	2.77956e+07						12.2384	3.16314e+07									12.2384	1.6016e+07
			88.1	34.8919					88.1	80.5663					88.1	54.2602					88.1	78.0047							12.3555	2.69666e+07						12.3555	3.09967e+07									12.3555	1.59829e+07
			87.96	36.7439					87.96	82.8638					87.96	55.907					87.96	81.3395							12.4726	2.61405e+07						12.4726	3.03406e+07									12.4726	1.59432e+07
			87.81	38.0556					87.81	85.2451					87.81	57.6444					87.81	85.0245							12.5897	2.53253e+07						12.5897	2.96691e+07									12.5897	1.58969e+07
			87.67	38.8022					87.67	87.6861					87.67	59.484					87.67	89.0927							12.7068	2.45277e+07						12.7068	2.89879e+07									12.7068	1.58442e+07
			87.52	39.1703					87.52	90.1756					87.52	61.436					87.52	93.5629							12.8239	2.37532e+07						12.8239	2.83022e+07									12.8239	1.57847e+07
			87.37	39.5076					87.37	92.7192					87.37	63.5088					87.37	98.4422							12.941	2.30042e+07						12.941	2.76163e+07									12.941	1.5718e+07
			87.23	40.2175					87.23	95.3359					87.23	65.7088					87.23	103.73							13.058	2.22808e+07						13.058	2.69338e+07									13.058	1.56437e+07
			87.08	41.6292					87.08	98.0512					87.08	68.0396					87.08	109.418							13.1751	2.15808e+07						13.1751	2.62575e+07									13.1751	1.55611e+07
			86.94	43.8856					86.94	100.888					86.94	70.5012					86.94	115.497							13.2922	2.09017e+07						13.2922	2.55893e+07									13.2922	1.54702e+07
			86.79	46.8859					86.79	103.859					86.79	73.0898					86.79	121.946							13.4093	2.02416e+07						13.4093	2.49308e+07									13.4093	1.53708e+07
			86.65	50.3056					86.65	106.963					86.65	75.7968					86.65	128.738							13.5264	1.96011e+07						13.5264	2.4283e+07									13.5264	1.52631e+07
			86.5	53.693					86.5	110.191					86.5	78.6097					86.5	135.833							13.6435	1.89831e+07						13.6435	2.36467e+07									13.6435	1.51472e+07
			86.36	56.6153					86.36	113.529					86.36	81.5124					86.36	143.178							13.7606	1.83917e+07						13.7606	2.30229e+07									13.7606	1.50234e+07
			86.21	58.8096					86.21	116.974					86.21	84.4875					86.21	150.712							13.8777	1.78305e+07						13.8777	2.24123e+07									13.8777	1.48919e+07
			86.07	60.2908					86.07	120.539					86.07	87.5183					86.07	158.367							13.9948	1.73002e+07						13.9948	2.18155e+07									13.9948	1.4753e+07
			85.92	61.3761					85.92	124.26					85.92	90.5911					85.92	166.082							14.1119	1.6798e+07						14.1119	2.1233e+07									14.1119	1.46066e+07
			85.78	62.6124					85.78	128.188					85.78	93.6982					85.78	173.817							14.229	1.63173e+07						14.229	2.06653e+07									14.229	1.44528e+07
			85.63	64.6202					85.63	132.381					85.63	96.8396					85.63	181.56							14.3461	1.58502e+07						14.3461	2.01125e+07									14.3461	1.42917e+07
			85.49	67.899					85.49	136.887					85.49	100.023					85.49	189.339							14.4632	1.539e+07						14.4632	1.95745e+07									14.4632	1.41234e+07
			85.34	72.6528					85.34	141.731					85.34	103.266					85.34	197.226							14.5803	1.49333e+07						14.5803	1.90512e+07									14.5803	1.39484e+07
			85.2	78.6954					85.2	146.903					85.2	106.59					85.2	205.331							14.6974	1.44817e+07						14.6974	1.85426e+07									14.6974	1.3767e+07
			85.05	85.4754					85.05	152.36					85.05	110.022					85.05	213.793							14.8145	1.40401e+07						14.8145	1.80486e+07									14.8145	1.358e+07
			84.91	92.227					84.91	158.038					84.91	113.587					84.91	222.764							14.9316	1.36153e+07						14.9316	1.75692e+07									14.9316	1.3388e+07
			84.76	98.2144					84.76	163.869					84.76	117.31					84.76	232.385							15.0487	1.32119e+07						15.0487	1.71044e+07									15.0487	1.31918e+07
			84.62	103.006					84.62	169.809					84.62	121.205					84.62	242.767							15.1658	1.2831e+07						15.1658	1.66539e+07									15.1658	1.29923e+07
			84.47	106.699					84.47	175.853					84.47	125.279					84.47	253.974							15.2829	1.24685e+07						15.2829	1.62171e+07									15.2829	1.279e+07
			84.33	110.011					84.33	182.049					84.33	129.526					84.33	266.009							15.4	1.21176e+07						15.4	1.57934e+07									15.4	1.25858e+07
			84.18	114.21					84.18	188.493					84.18	133.929					84.18	278.808							15.517	1.1771e+07						15.517	1.53819e+07									15.517	1.23799e+07
			84.04	120.86					84.04	195.308					84.04	138.46					84.04	292.25							15.6341	1.14242e+07						15.6341	1.49815e+07									15.6341	1.21731e+07
			83.89	131.443					83.89	202.611					83.89	143.078					83.89	306.158							15.7512	1.10777e+07						15.7512	1.45914e+07									15.7512	1.19656e+07
			83.75	146.941					83.75	210.482					83.75	147.738					83.75	320.324							15.8683	1.07366e+07						15.8683	1.42112e+07									15.8683	1.1758e+07
			83.6	167.477					83.6	218.924					83.6	152.387					83.6	334.522							15.9854	1.04088e+07						15.9854	1.38406e+07									15.9854	1.15507e+07
			83.46	192.119					83.46	227.851					83.46	156.969					83.46	348.523							16.1025	1.01013e+07						16.1025	1.34798e+07									16.1025	1.13443e+07
			83.31	218.912					83.31	237.08					83.31	161.428					83.31	362.116							16.2196	9.8176e+06						16.2196	1.31292e+07									16.2196	1.11392e+07
			83.17	245.145					83.17	246.352					83.17	165.711					83.17	375.11							16.3367	9.55569e+06						16.3367	1.27891e+07									16.3367	1.09358e+07
			83.02	267.806					83.02	255.363					83.02	169.769					83.02	387.345							16.4538	9.30903e+06						16.4538	1.24596e+07									16.4538	1.07343e+07
			82.88	284.133					82.88	263.805					82.88	173.555					82.88	398.687							16.5709	9.06893e+06						16.5709	1.21406e+07									16.5709	1.05349e+07
	P		82.73	292.138					82.73	271.404					82.73	177.031					82.73	409.03							16.688	8.82792e+06						16.688	1.18317e+07									16.688	1.03378e+07
			82.59	290.982					82.59	277.953					82.59	180.163					82.59	418.287							16.8051	8.58246e+06						16.8051	1.1532e+07									16.8051	1.0143e+07
			82.44	281.126					82.44	283.322					82.44	182.925					82.44	426.388							16.9222	8.33389e+06						16.9222	1.12409e+07									16.9222	9.95097e+06
			82.29	264.21					82.29	287.458					82.29	185.295					82.29	433.277							17.0393	8.08743e+06						17.0393	1.09578e+07									17.0393	9.76194e+06
			82.15	242.711					82.15	290.369					82.15	187.259					82.15	438.907							17.1564	7.84962e+06						17.1564	1.06825e+07									17.1564	9.5764e+06
			82	219.441					82	292.095					82	188.806					82	443.247							17.2735	7.62538e+06						17.2735	1.04151e+07									17.2735	9.39479e+06
			81.86	197.016					81.86	292.695					81.86	189.934					81.86	446.278							17.3906	7.41611e+06						17.3906	1.01558e+07									17.3906	9.21742e+06
			81.71	177.414					81.71	292.222					81.71	190.645					81.71	448.002							17.5077	7.21939e+06						17.5077	9.90514e+06									17.5077	9.0444e+06
			81.57	161.698					81.57	290.724					81.57	190.95					81.57	448.444							17.6248	7.03046e+06						17.6248	9.6634e+06									17.6248	8.87559e+06
			81.42	149.976					81.42	288.252					81.42	190.865					81.42	447.654							17.7419	6.84466e+06						17.7419	9.43055e+06									17.7419	8.7107e+06
			81.28	141.565					81.28	284.869					81.28	190.415					81.28	445.708							17.859	6.6596e+06						17.859	9.20622e+06									17.859	8.54938e+06
			81.13	135.307					81.13	280.669					81.13	189.634					81.13	442.709							17.976	6.47624e+06						17.976	8.98965e+06									17.976	8.3914e+06
			80.99	129.947					80.99	275.782					80.99	188.559					80.99	438.78							18.0931	6.29829e+06						18.0931	8.77994e+06									18.0931	8.23671e+06
	RP		80.84	124.478					80.84	270.376					80.84	187.235					80.84	434.058							18.2102	6.1303e+06						18.2102	8.57623e+06									18.2102	8.08552e+06
			80.7	118.353					80.7	264.639					80.7	185.707					80.7	428.689							18.3273	5.9754e+06						18.3273	8.37788e+06									18.3273	7.93816e+06
			80.55	111.556					80.55	258.763					80.55	184.021					80.55	422.82							18.4444	5.83361e+06						18.4444	8.18462e+06									18.4444	7.79499e+06
			80.41	104.505					80.41	252.914					80.41	182.223					80.41	416.589							18.5615	5.70162e+06						18.5615	7.99653e+06									18.5615	7.65614e+06
			80.26	97.8501					80.26	247.215					80.26	180.351					80.26	410.123							18.6786	5.57401e+06						18.6786	7.81386e+06									18.6786	7.52147e+06
			80.12	92.2333					80.12	241.735					80.12	178.441					80.12	403.532							18.7957	5.44545e+06						18.7957	7.63689e+06									18.7957	7.39051e+06
			79.97	88.0757					79.97	236.492					79.97	176.522					79.97	396.912							18.9128	5.31287e+06						18.9128	7.46572e+06									18.9128	7.26262e+06
			79.83	85.4585					79.83	231.464					79.83	174.619					79.83	390.34							19.0299	5.1767e+06						19.0299	7.30015e+06									19.0299	7.13721e+06
			79.68	84.1175					79.68	226.622					79.68	172.753					79.68	383.882							19.147	5.04064e+06						19.147	7.13977e+06									19.147	7.01394e+06
			79.54	83.5431					79.54	221.944					79.54	170.941					79.54	377.595							19.2641	4.91011e+06						19.2641	6.98404e+06									19.2641	6.89285e+06
			79.39	83.1456					79.39	217.438					79.39	169.201					79.39	371.525							19.3812	4.78998e+06						19.3812	6.83247e+06									19.3812	6.77441e+06
			79.25	82.4315					79.25	213.146					79.25	167.547					79.25	365.716							19.4983	4.6826e+06						19.4983	6.68482e+06									19.4983	6.65937e+06
			79.1	81.1358					79.1	209.137					79.1	165.994					79.1	360.202							19.6154	4.58679e+06						19.6154	6.54113e+06									19.6154	6.54844e+06
			78.96	79.2755					78.96	205.489					78.96	164.552					78.96	355.009							19.7325	4.49822e+06						19.7325	6.40168e+06									19.7325	6.44212e+06
			78.81	77.1132					78.81	202.263					78.81	163.228					78.81	350.149							19.8496	4.41104e+06						19.8496	6.26684e+06									19.8496	6.34046e+06
			78.67	75.0495					78.67	199.482					78.67	162.024					78.67	345.618							19.9667	4.31994e+06						19.9667	6.13687e+06									19.9667	6.24305e+06
			78.52	73.4813					78.52	197.122					78.52	160.937					78.52	341.395							20.0838	4.22202e+06						20.0838	6.01176e+06									20.0838	6.14913e+06
			78.38	72.6731					78.38	195.109					78.38	159.959					78.38	337.442							20.2009	4.11771e+06						20.2009	5.89123e+06									20.2009	6.05787e+06
			78.23	72.678					78.23	193.339					78.23	159.076					78.23	333.707							20.3179	4.01046e+06						20.3179	5.77473e+06									20.3179	5.96858e+06
			78.09	73.3316					78.09	191.701					78.09	158.274					78.09	330.132							20.435	3.90547e+06						20.435	5.66164e+06									20.435	5.8809e+06
			77.94	74.314					77.94	190.104					77.94	157.54					77.94	326.659							20.5521	3.80787e+06						20.5521	5.55142e+06									20.5521	5.79485e+06
			77.8	75.2578					77.8	188.506					77.8	156.864					77.8	323.241							20.6692	3.721e+06						20.6692	5.44378e+06									20.6692	5.71076e+06
			77.65	75.8654					77.65	186.917					77.65	156.241					77.65	319.85							20.7863	3.64546e+06						20.7863	5.33872e+06									20.7863	5.62902e+06
			77.51	75.998					77.51	185.4					77.51	155.672					77.51	316.475							20.9034	3.57901e+06						20.9034	5.23644e+06									20.9034	5.54994e+06
			77.36	75.7118					77.36	184.05					77.36	155.165					77.36	313.131							21.0205	3.51749e+06						21.0205	5.13722e+06									21.0205	5.47362e+06
			77.21	75.2299					77.21	182.967					77.21	154.731					77.21	309.843							21.1376	3.45622e+06						21.1376	5.04128e+06									21.1376	5.39992e+06
			77.07	74.8647					77.07	182.222					77.07	154.38					77.07	306.647							21.2547	3.3915e+06						21.2547	4.94864e+06									21.2547	5.32857e+06
			76.92	74.9154					76.92	181.84					76.92	154.122					76.92	303.573							21.3718	3.32176e+06						21.3718	4.85911e+06									21.3718	5.25929e+06
			76.78	75.5743					76.78	181.79					76.78	153.961					76.78	300.636							21.4889	3.24796e+06						21.4889	4.77233e+06									21.4889	5.19189e+06
			76.63	76.8705					76.63	181.985					76.63	153.894					76.63	297.829							21.606	3.17319e+06						21.606	4.68785e+06									21.606	5.12633e+06
			76.49	78.6669					76.49	182.312					76.49	153.909					76.49	295.116							21.7231	3.10162e+06						21.7231	4.60528e+06									21.7231	5.06265e+06
			76.34	80.7089					76.34	182.65					76.34	153.99					76.34	292.436							21.8402	3.03704e+06						21.8402	4.52437e+06									21.8402	5.00087e+06
			76.2	82.7072					76.2	182.905					76.2	154.114					76.2	289.709							21.9573	2.9816e+06						21.9573	4.445e+06									21.9573	4.94089e+06
			76.05	84.4279					76.05	183.03					76.05	154.258					76.05	286.847							22.0744	2.93502e+06						22.0744	4.36724e+06									22.0744	4.88245e+06
			75.91	85.7601					75.91	183.029					75.91	154.401					75.91	283.767							22.1915	2.89459e+06						22.1915	4.29124e+06									22.1915	4.82518e+06
			75.76	86.7432					75.76	182.959					75.76	154.526					75.76	280.404							22.3086	2.85606e+06						22.3086	4.2172e+06									22.3086	4.76872e+06
			75.62	87.5447					75.62	182.902					75.62	154.622					75.62	276.722							22.4257	2.81501e+06						22.4257	4.14534e+06									22.4257	4.71286e+06
			75.47	88.3988					75.47	182.95					75.47	154.687					75.47	272.718							22.5428	2.76839e+06						22.5428	4.07586e+06									22.5428	4.65765e+06
			75.33	89.5272					75.33	183.176					75.33	154.726					75.33	268.424							22.6599	2.71561e+06						22.6599	4.0089e+06									22.6599	4.60336e+06
			75.18	91.0666					75.18	183.619					75.18	154.75					75.18	263.905							22.7769	2.65891e+06						22.7769	3.94457e+06									22.7769	4.55037e+06
			75.04	93.0262					75.04	184.279					75.04	154.775					75.04	259.243							22.894	2.60259e+06						22.894	3.88285e+06									22.894	4.49902e+06
			74.89	95.2872					74.89	185.121					74.89	154.817					74.89	254.536							23.0111	2.55164e+06						23.0111	3.82367e+06									23.0111	4.44944e+06
			74.75	97.6432					74.75	186.09					74.75	154.893					74.75	249.879							23.1282	2.50994e+06						23.1282	3.76683e+06									23.1282	4.4015e+06
			74.6	99.8671					74.6	187.13					74.6	155.019					74.6	245.36							23.2453	2.47888e+06						23.2453	3.71206e+06									23.2453	4.35481e+06
			74.46	101.782					74.46	188.195					74.46	155.207					74.46	241.05							23.3624	2.45674e+06						23.3624	3.65907e+06									23.3624	4.30895e+06
			74.31	103.313					74.31	189.261					74.31	155.465					74.31	237.003							23.4795	2.43927e+06						23.4795	3.60755e+06									23.4795	4.26362e+06
			74.17	104.509					74.17	190.326					74.17	155.798					74.17	233.252							23.5966	2.42108e+06						23.5966	3.55724e+06									23.5966	4.21885e+06
			74.02	105.518					74.02	191.4					74.02	156.207					74.02	229.815							23.7137	2.39751e+06						23.7137	3.50796e+06									23.7137	4.17499e+06
			73.88	106.538					73.88	192.497					73.88	156.69					73.88	226.696							23.8308	2.36619e+06						23.8308	3.45955e+06									23.8308	4.13264e+06
			73.73	107.753					73.73	193.627					73.73	157.243					73.73	223.888							23.9479	2.32777e+06						23.9479	3.41192e+06									23.9479	4.09244e+06
			73.59	109.271					73.59	194.784					73.59	157.861					73.59	221.376							24.065	2.28553e+06						24.065	3.365e+06									24.065	4.05482e+06
			73.44	111.096					73.44	195.953					73.44	158.537					73.44	219.142							24.1821	2.24399e+06						24.1821	3.31877e+06									24.1821	4.0198e+06
			73.3	113.127					73.3	197.114					73.3	159.261					73.3	217.158							24.2992	2.20715e+06						24.2992	3.27331e+06									24.2992	3.98699e+06
			73.15	115.197					73.15	198.256					73.15	160.027					73.15	215.394							24.4163	2.17695e+06						24.4163	3.22878e+06									24.4163	3.95567e+06
			73.01	117.13					73.01	199.385					73.01	160.826					73.01	213.817							24.5334	2.15265e+06						24.5334	3.18547e+06									24.5334	3.92502e+06
			72.86	118.796					72.86	200.526					72.86	161.65					72.86	212.389							24.6505	2.13121e+06						24.6505	3.14371e+06									24.6505	3.89441e+06
			72.72	120.156					72.72	201.729					72.72	162.493					72.72	211.073							24.7676	2.10874e+06						24.7676	3.10382e+06									24.7676	3.86356e+06
			72.57	121.273					72.57	203.05					72.57	163.348					72.57	209.834							24.8847	2.0822e+06						24.8847	3.06598e+06									24.8847	3.83264e+06
			72.43	122.29					72.43	204.541					72.43	164.213					72.43	208.643							25.0018	2.05078e+06						25.0018	3.03014e+06									25.0018	3.80217e+06
			72.28	123.383					72.28	206.234					72.28	165.081					72.28	207.476							25.1188	2.01639e+06						25.1188	2.99602e+06									25.1188	3.77282e+06
			72.14	124.706					72.14	208.127					72.14	165.951					72.14	206.32							25.2359	1.98296e+06						25.2359	2.96316e+06									25.2359	3.7452e+06
			71.99	126.34					71.99	210.185					71.99	166.82					71.99	205.169							25.353	1.95492e+06						25.353	2.93109e+06									25.353	3.71961e+06
			71.84	128.271					71.84	212.347					71.84	167.683					71.84	204.021							25.4701	1.93536e+06						25.4701	2.89945e+06									25.4701	3.69603e+06
			71.7	130.392					71.7	214.537					71.7	168.539					71.7	202.879							25.5872	1.92465e+06						25.5872	2.86817e+06									25.5872	3.67409e+06
			71.55	132.544					71.55	216.689					71.55	169.384					71.55	201.743							25.7043	1.92014e+06						25.7043	2.83744e+06									25.7043	3.6533e+06
			71.41	134.561					71.41	218.761					71.41	170.211					71.41	200.607							25.8214	1.917e+06						25.8214	2.80765e+06									25.8214	3.63315e+06
			71.26	136.33					71.26	220.748					71.26	171.018					71.26	199.46							25.9385	1.91001e+06						25.9385	2.77925e+06									25.9385	3.61331e+06
			71.12	137.82					71.12	222.686					71.12	171.798					71.12	198.285							26.0556	1.89558e+06						26.0556	2.7525e+06									26.0556	3.59371e+06
			70.97	139.094					70.97	224.637					70.97	172.547					70.97	197.06							26.1727	1.87318e+06						26.1727	2.7274e+06									26.1727	3.5745e+06
			70.83	140.29					70.83	226.678					70.83	173.261					70.83	195.764							26.2898	1.84561e+06						26.2898	2.70363e+06									26.2898	3.55598e+06
			70.68	141.569					70.68	228.875					70.68	173.936					70.68	194.378							26.4069	1.81799e+06						26.4069	2.68068e+06									26.4069	3.53846e+06
			70.54	143.074					70.54	231.267					70.54	174.572					70.54	192.894							26.524	1.7958e+06						26.524	2.65805e+06									26.524	3.52218e+06
			70.39	144.874					70.39	233.855					70.39	175.167					70.39	191.314							26.6411	1.78266e+06						26.6411	2.63539e+06									26.6411	3.50718e+06
			70.25	146.95					70.25	236.605					70.25	175.722					70.25	189.652							26.7582	1.77879e+06						26.7582	2.61263e+06									26.7582	3.49333e+06
			70.1	149.199					70.1	239.453					70.1	176.241					70.1	187.935							26.8753	1.78077e+06						26.8753	2.59001e+06									26.8753	3.48033e+06
			69.96	151.461					69.96	242.332					69.96	176.726					69.96	186.194							26.9924	1.78264e+06						26.9924	2.5679e+06									26.9924	3.46779e+06
			69.81	153.576					69.81	245.183					69.81	177.179					69.81	184.464							27.1095	1.7781e+06						27.1095	2.54668e+06									27.1095	3.45533e+06
			69.67	155.423					69.67	247.981					69.67	177.604					69.67	182.777							27.2266	1.76283e+06						27.2266	2.52656e+06									27.2266	3.44261e+06
			69.52	156.96					69.52	250.735					69.52	178.001					69.52	181.156							27.3437	1.7362e+06						27.3437	2.50755e+06									27.3437	3.42941e+06
			69.38	158.229					69.38	253.493					69.38	178.372					69.38	179.614							27.4608	1.70166e+06						27.4608	2.48944e+06									27.4608	3.41567e+06
			69.23	159.343					69.23	256.325					69.23	178.713					69.23	178.15							27.5778	1.66557e+06						27.5778	2.472e+06									27.5778	3.4015e+06
			69.09	160.442					69.09	259.309					69.09	179.024					69.09	176.757							27.6949	1.63506e+06						27.6949	2.45505e+06									27.6949	3.38714e+06
			68.94	161.651					68.94	262.509					68.94	179.301					68.94	175.418							27.812	1.61562e+06						27.812	2.43852e+06									27.812	3.37294e+06
			68.8	163.041					68.8	265.966					68.8	179.54					68.8	174.117							27.9291	1.60933e+06						27.9291	2.42251e+06									27.9291	3.35931e+06
			68.65	164.603					68.65	269.687					68.65	179.739					68.65	172.838							28.0462	1.61439e+06						28.0462	2.4071e+06									28.0462	3.34659e+06
			68.51	166.261					68.51	273.654					68.51	179.896					68.51	171.572							28.1633	1.62598e+06						28.1633	2.39231e+06									28.1633	3.33508e+06
			68.36	167.889					68.36	277.831					68.36	180.012					68.36	170.316							28.2804	1.63816e+06						28.2804	2.37796e+06									28.2804	3.32489e+06
			68.22	169.359					68.22	282.181					68.22	180.086					68.22	169.075							28.3975	1.64588e+06						28.3975	2.36371e+06									28.3975	3.31601e+06
			68.07	170.579					68.07	286.682					68.07	180.122					68.07	167.857							28.5146	1.64645e+06						28.5146	2.34916e+06									28.5146	3.30831e+06
			67.93	171.524					67.93	291.336					67.93	180.122					67.93	166.673							28.6317	1.64001e+06						28.6317	2.33406e+06									28.6317	3.30155e+06
			67.78	172.24					67.78	296.174					67.78	180.088					67.78	165.531							28.7488	1.6288e+06						28.7488	2.3184e+06									28.7488	3.29546e+06
			67.64	172.833					67.64	301.244					67.64	180.021					67.64	164.436							28.8659	1.61587e+06						28.8659	2.3025e+06									28.8659	3.28979e+06
			67.49	173.433					67.49	306.607					67.49	179.922					67.49	163.387							28.983	1.60372e+06						28.983	2.28696e+06									28.983	3.28434e+06
			67.35	174.154					67.35	312.317					67.35	179.791					67.35	162.378							29.1001	1.59351e+06						29.1001	2.27242e+06									29.1001	3.27898e+06
			67.2	175.064					67.2	318.412					67.2	179.627					67.2	161.398							29.2172	1.58512e+06						29.2172	2.2594e+06									29.2172	3.27362e+06
			67.06	176.163					67.06	324.903					67.06	179.429					67.06	160.436							29.3343	1.57773e+06						29.3343	2.2481e+06									29.3343	3.26827e+06
			66.91	177.389					66.91	331.771					66.91	179.196					66.91	159.479							29.4514	1.57072e+06						29.4514	2.23836e+06									29.4514	3.263e+06
			66.76	178.64					66.76	338.973					66.76	178.929					66.76	158.516							29.5685	1.56419e+06						29.5685	2.22977e+06									29.5685	3.25796e+06
			66.62	179.808					66.62	346.449					66.62	178.628					66.62	157.542							29.6856	1.55892e+06						29.6856	2.22185e+06									29.6856	3.25334e+06
			66.47	180.817					66.47	354.128					66.47	178.294					66.47	156.552							29.8027	1.55573e+06						29.8027	2.21427e+06									29.8027	3.24936e+06
			66.33	181.639					66.33	361.937					66.33	177.929					66.33	155.544							29.9197	1.55474e+06						29.9197	2.20697e+06									29.9197	3.2462e+06
			66.18	182.308					66.18	369.807					66.18	177.535					66.18	154.517							30.0368	1.55486e+06						30.0368	2.20015e+06									30.0368	3.24395e+06
			66.04	182.902					66.04	377.668					66.04	177.11					66.04	153.469							30.1539	1.55397e+06						30.1539	2.19413e+06									30.1539	3.24256e+06
			65.89	183.514					65.89	385.455					65.89	176.653					65.89	152.396							30.271	1.5497e+06						30.271	2.18918e+06									30.271	3.24179e+06
			65.75	184.223					65.75	393.097					65.75	176.159					65.75	151.293							30.3881	1.54058e+06						30.3881	2.1853e+06									30.3881	3.24128e+06
			65.6	185.064					65.6	400.522					65.6	175.623					65.6	150.155							30.5052	1.52687e+06						30.5052	2.18216e+06									30.5052	3.24061e+06
			65.46	186.018					65.46	407.655					65.46	175.041					65.46	148.977							30.6223	1.5108e+06						30.6223	2.17919e+06									30.6223	3.23938e+06
			65.31	187.017					65.31	414.422					65.31	174.405					65.31	147.755							30.7394	1.49586e+06						30.7394	2.1758e+06									30.7394	3.23738e+06
			65.17	187.964					65.17	420.756					65.17	173.713					65.17	146.489							30.8565	1.48556e+06						30.8565	2.17152e+06									30.8565	3.23459e+06
			65.02	188.767					65.02	426.599					65.02	172.96					65.02	145.182							30.9736	1.482e+06						30.9736	2.16627e+06									30.9736	3.23123e+06
			64.88	189.362					64.88	431.905					64.88	172.147					64.88	143.842							31.0907	1.48509e+06						31.0907	2.16031e+06									31.0907	3.22768e+06
			64.73	189.735					64.73	436.641					64.73	171.273					64.73	142.474							31.2078	1.49264e+06						31.2078	2.15418e+06									31.2078	3.22438e+06
			64.59	189.921					64.59	440.78					64.59	170.34					64.59	141.089							31.3249	1.50125e+06						31.3249	2.14845e+06									31.3249	3.22172e+06
			64.44	189.989					64.44	444.301					64.44	169.349					64.44	139.693							31.442	1.50779e+06						31.442	2.14353e+06									31.442	3.21995e+06
			64.3	190.019					64.3	447.179					64.3	168.301					64.3	138.29							31.5591	1.51052e+06						31.5591	2.13953e+06									31.5591	3.21915e+06
			64.15	190.071					64.15	449.383					64.15	167.195					64.15	136.884							31.6762	1.50969e+06						31.6762	2.13619e+06									31.6762	3.21925e+06
			64.01	190.164					64.01	450.885					64.01	166.028					64.01	135.473							31.7933	1.50711e+06						31.7933	2.1331e+06									31.7933	3.22011e+06
			63.86	190.271					63.86	451.657					63.86	164.8					63.86	134.057							31.9104	1.50511e+06						31.9104	2.12984e+06									31.9104	3.22161e+06
			63.72	190.325					63.72	451.684					63.72	163.505					63.72	132.634							32.0275	1.50543e+06						32.0275	2.1262e+06									32.0275	3.22364e+06
			63.57	190.243					63.57	450.971					63.57	162.141					63.57	131.201							32.1446	1.50849e+06						32.1446	2.12228e+06									32.1446	3.22618e+06
			63.43	189.953					63.43	449.547					63.43	160.706					63.43	129.758							32.2617	1.51344e+06						32.2617	2.11844e+06									32.2617	3.22923e+06
			63.28	189.413					63.28	447.463					63.28	159.201					63.28	128.306							32.3787	1.51885e+06						32.3787	2.11519e+06									32.3787	3.23277e+06
			63.14	188.63					63.14	444.786					63.14	157.625					63.14	126.846							32.4958	1.5237e+06						32.4958	2.11297e+06									32.4958	3.23677e+06
			62.99	187.649					62.99	441.586					62.99	155.98					62.99	125.379							32.6129	1.52796e+06						32.6129	2.11201e+06									32.6129	3.24117e+06
			62.85	186.543					62.85	437.921					62.85	154.27					62.85	123.903							32.73	1.53264e+06						32.73	2.11226e+06									32.73	3.24591e+06
			62.7	185.379					62.7	433.823					62.7	152.495					62.7	122.417							32.8471	1.53903e+06						32.8471	2.11344e+06									32.8471	3.25102e+06
			62.56	184.197					62.56	429.292					62.56	150.658					62.56	120.916							32.9642	1.54773e+06						32.9642	2.11518e+06									32.9642	3.25664e+06
			62.41	182.995					62.41	424.297					62.41	148.76					62.41	119.397							33.0813	1.55792e+06						33.0813	2.11717e+06									33.0813	3.26296e+06
			62.27	181.723					62.27	418.781					62.27	146.8					62.27	117.857							33.1984	1.56731e+06						33.1984	2.11928e+06									33.1984	3.27023e+06
			62.12	180.297					62.12	412.68					62.12	144.781					62.12	116.292							33.3155	1.57301e+06						33.3155	2.12159e+06									33.3155	3.27857e+06
			61.98	178.63					61.98	405.941					61.98	142.702					61.98	114.703							33.4326	1.57279e+06						33.4326	2.12431e+06									33.4326	3.28795e+06
			61.83	176.653					61.83	398.536					61.83	140.568					61.83	113.095							33.5497	1.56624e+06						33.5497	2.12767e+06									33.5497	3.29812e+06
			61.68	174.345					61.68	390.476					61.68	138.381					61.68	111.473							33.6668	1.55528e+06						33.6668	2.13181e+06									33.6668	3.30865e+06
			61.54	171.739					61.54	381.814					61.54	136.15					61.54	109.844							33.7839	1.54355e+06						33.7839	2.13667e+06									33.7839	3.31906e+06
			61.39	168.915					61.39	372.639					61.39	133.88					61.39	108.215							33.901	1.5351e+06						33.901	2.14206e+06									33.901	3.32901e+06
			61.25	165.982					61.25	363.059					61.25	131.58					61.25	106.593							34.0181	1.53283e+06						34.0181	2.14769e+06									34.0181	3.33839e+06
			61.1	163.043					61.1	353.192					61.1	129.257					61.1	104.979							34.1352	1.53743e+06						34.1352	2.15336e+06									34.1352	3.34747e+06
			60.96	160.172					60.96	343.147					60.96	126.917					60.96	103.376							34.2523	1.54735e+06						34.2523	2.15897e+06									34.2523	3.35681e+06
			60.81	157.389					60.81	333.01					60.81	124.565					60.81	101.781							34.3694	1.55972e+06						34.3694	2.16464e+06									34.3694	3.36713e+06
			60.67	154.664					60.67	322.846					60.67	122.204					60.67	100.191							34.4865	1.57187e+06						34.4865	2.17064e+06									34.4865	3.37909e+06
			60.52	151.924					60.52	312.7					60.52	119.836					60.52	98.6046							34.6036	1.58262e+06						34.6036	2.17729e+06									34.6036	3.3931e+06
			60.38	149.082					60.38	302.599					60.38	117.464					60.38	97.0198							34.7206	1.59273e+06						34.7206	2.18492e+06									34.7206	3.40923e+06
			60.23	146.066					60.23	292.57					60.23	115.089					60.23	95.4387							34.8377	1.60433e+06						34.8377	2.19371e+06									34.8377	3.42719e+06
			60.09	142.845					60.09	282.64					60.09	112.714					60.09	93.8652							34.9548	1.61956e+06						34.9548	2.20374e+06									34.9548	3.44649e+06
			59.94	139.442					59.94	272.846					59.94	110.345					59.94	92.3053							35.0719	1.63913e+06						35.0719	2.21497e+06									35.0719	3.4666e+06
			59.8	135.925					59.8	263.228					59.8	107.985					59.8	90.7651							35.189	1.66161e+06						35.189	2.22729e+06									35.189	3.48719e+06
			59.65	132.394					59.65	253.828					59.65	105.643					59.65	89.2502							35.3061	1.68378e+06						35.3061	2.24058e+06									35.3061	3.50823e+06
			59.51	128.948					59.51	244.679					59.51	103.322					59.51	87.7636							35.4232	1.70192e+06						35.4232	2.25475e+06									35.4232	3.52996e+06
			59.36	125.662					59.36	235.804					59.36	101.029					59.36	86.306							35.5403	1.71351e+06						35.5403	2.26969e+06									35.5403	3.55284e+06
			59.22	122.561					59.22	227.205					59.22	98.766					59.22	84.875							35.6574	1.7184e+06						35.6574	2.28531e+06									35.6574	3.57728e+06
			59.07	119.623					59.07	218.874					59.07	96.5354					59.07	83.4666							35.7745	1.71902e+06						35.7745	2.30143e+06									35.7745	3.60355e+06
			58.93	116.783					58.93	210.791					58.93	94.337					58.93	82.0764							35.8916	1.71935e+06						35.8916	2.31789e+06									35.8916	3.63164e+06
			58.78	113.957					58.78	202.935					58.78	92.1697					58.78	80.7013							36.0087	1.7232e+06						36.0087	2.33448e+06									36.0087	3.66131e+06
			58.64	111.073					58.64	195.292					58.64	90.0325					58.64	79.3402							36.1258	1.7326e+06						36.1258	2.35109e+06									36.1258	3.69214e+06
			58.49	108.089					58.49	187.86					58.49	87.9248					58.49	77.9958							36.2429	1.74707e+06						36.2429	2.36773e+06									36.2429	3.72374e+06
			58.35	105.008					58.35	180.645					58.35	85.8477					58.35	76.6736							36.36	1.76404e+06						36.36	2.38456e+06									36.36	3.7559e+06
			58.2	101.876					58.2	173.665					58.2	83.804					58.2	75.3817							36.4771	1.78024e+06						36.4771	2.40185e+06									36.4771	3.78862e+06
			58.06	98.767					58.06	166.94					58.06	81.798					58.06	74.1291							36.5942	1.7934e+06						36.5942	2.41992e+06									36.5942	3.82211e+06
			57.91	95.7564					57.91	160.481					57.91	79.8352					57.91	72.9244							36.7113	1.80332e+06						36.7113	2.43907e+06									36.7113	3.8567e+06
			57.77	92.9011					57.77	154.294					57.77	77.9213					57.77	71.7745							36.8284	1.81188e+06						36.8284	2.45943e+06									36.8284	3.89274e+06
			57.62	90.2212					57.62	148.37					57.62	76.0613					57.62	70.683							36.9455	1.82202e+06						36.9455	2.481e+06									36.9455	3.93044e+06
			57.48	87.6966					57.48	142.695					57.48	74.2584					57.48	69.6503							37.0626	1.8362e+06						37.0626	2.50363e+06									37.0626	3.96987e+06
			57.33	85.2759					57.33	137.254					57.33	72.5133					57.33	68.6739							37.1796	1.85515e+06						37.1796	2.52712e+06									37.1796	4.01102e+06
			57.19	82.8954					57.19	132.038					57.19	70.8246					57.19	67.7489							37.2967	1.87764e+06						37.2967	2.55134e+06									37.2967	4.05383e+06
			57.04	80.5016					57.04	127.048					57.04	69.1887					57.04	66.8691							37.4138	1.90126e+06						37.4138	2.57632e+06									37.4138	4.09832e+06
			56.9	78.0694					56.9	122.296					56.9	67.6006					56.9	66.0289							37.5309	1.92388e+06						37.5309	2.60222e+06									37.5309	4.14465e+06
			56.75	75.6098					56.75	117.802					56.75	66.0553					56.75	65.2238							37.648	1.945e+06						37.648	2.62938e+06									37.648	4.19305e+06
			56.6	73.1659					56.6	113.585					56.6	64.5483					56.6	64.4515							37.7651	1.96615e+06						37.7651	2.65817e+06									37.7651	4.24379e+06
			56.46	70.7975					56.46	109.648					56.46	63.0771					56.46	63.7121							37.8822	1.99015e+06						37.8822	2.68889e+06									37.8822	4.29706e+06
			56.31	68.5592					56.31	105.979					56.31	61.6415					56.31	63.0081							37.9993	2.01954e+06						37.9993	2.72169e+06									37.9993	4.35289e+06
			56.17	66.4817					56.17	102.539					56.17	60.2433					56.17	62.3435							38.1164	2.05493e+06						38.1164	2.75656e+06									38.1164	4.41114e+06
			56.02	64.5591					56.02	99.2718					56.02	58.8865					56.02	61.7235							38.2335	2.09417e+06						38.2335	2.7933e+06									38.2335	4.47156e+06
			55.88	62.7502					55.88	96.1132					55.88	57.5755					55.88	61.1528							38.3506	2.13296e+06						38.3506	2.83167e+06									38.3506	4.53388e+06
			55.73	60.99					55.73	93.0046					55.73	56.3149					55.73	60.635							38.4677	2.16658e+06						38.4677	2.87148e+06									38.4677	4.598e+06
			55.59	59.2112					55.59	89.9093					55.59	55.1079					55.59	60.1715							38.5848	2.19211e+06						38.5848	2.91264e+06									38.5848	4.66404e+06
			55.44	57.3658					55.44	86.8225					55.44	53.9553					55.44	59.7612							38.7019	2.2101e+06						38.7019	2.95523e+06									38.7019	4.73243e+06
			55.3	55.4419					55.3	83.7743					55.3	52.8558					55.3	59.4							38.819	2.2247e+06						38.819	2.99947e+06									38.819	4.80383e+06
			55.15	53.4689					55.15	80.8232					55.15	51.8052					55.15	59.0818							38.9361	2.24233e+06						38.9361	3.04567e+06									38.9361	4.87902e+06
			55.01	51.5099					55.01	78.0409					55.01	50.798					55.01	58.799							39.0532	2.26918e+06						39.0532	3.09419e+06									39.0532	4.95874e+06
			54.86	49.6432					54.86	75.493					54.86	49.8277					54.86	58.5441							39.1703	2.30882e+06						39.1703	3.14534e+06									39.1703	5.04355e+06
			54.72	47.9388					54.72	73.2199					54.72	48.8883					54.72	58.3107							39.2874	2.36083e+06						39.2874	3.19935e+06									39.2874	5.13372e+06
			54.57	46.4363					54.57	71.2236					54.57	47.9757					54.57	58.0953							39.4045	2.42117e+06						39.4045	3.25636e+06									39.4045	5.22923e+06
			54.43	45.1327					54.43	69.4637					54.43	47.0881					54.43	57.8979							39.5215	2.48401e+06						39.5215	3.31642e+06									39.5215	5.3298e+06
			54.28	43.982					54.28	67.8648					54.28	46.2263					54.28	57.7221							39.6386	2.54412e+06						39.6386	3.37948e+06									39.6386	5.43503e+06
			54.14	42.9086					54.14	66.3335					54.14	45.3935					54.14	57.5749							39.7557	2.59887e+06						39.7557	3.44539e+06									39.7557	5.5445e+06
			53.99	41.8284					53.99	64.7801					53.99	44.5946					53.99	57.465							39.8728	2.64882e+06						39.8728	3.51393e+06									39.8728	5.6579e+06
			53.85	40.6734					53.85	63.1398					53.85	43.8347					53.85	57.4014							39.9899	2.69684e+06						39.9899	3.58479e+06									39.9899	5.77509e+06
			53.7	39.4107					53.7	61.3878					53.7	43.118					53.7	57.3911							40.107	2.74626e+06						40.107	3.65768e+06									40.107	5.89616e+06
			53.56	38.0502					53.56	59.5442					53.56	42.4468					53.56	57.4378							40.2241	2.79916e+06						40.2241	3.73233e+06									40.2241	6.02135e+06
			53.41	36.6409					53.41	57.667					53.41	41.8207					53.41	57.5402							40.3412	2.85551e+06						40.3412	3.80859e+06									40.3412	6.15102e+06
			53.27	35.2543					53.27	55.8361					53.27	41.2367					53.27	57.6921							40.4583	2.91375e+06						40.4583	3.88648e+06									40.4583	6.28549e+06
			53.12	33.9623					53.12	54.1312					53.12	40.6892					53.12	57.8825							40.5754	2.97233e+06						40.5754	3.96618e+06									40.5754	6.42499e+06
			52.98	32.8161					52.98	52.6113					52.98	40.1711					52.98	58.0966							40.6925	3.03122e+06						40.6925	4.04799e+06									40.6925	6.56953e+06
			52.83	31.8314					52.83	51.2993					52.83	39.6749					52.83	58.3178							40.8096	3.09269e+06						40.8096	4.13223e+06									40.8096	6.71891e+06
			52.69	30.9851					52.69	50.1772					52.69	39.1932					52.69	58.529							40.9267	3.16059e+06						40.9267	4.21912e+06									40.9267	6.87271e+06
			52.54	30.2238					52.54	49.1917					52.54	38.72					52.54	58.7143							41.0438	3.23847e+06						41.0438	4.30869e+06									41.0438	7.03036e+06
			52.4	29.481					52.4	48.2688					52.4	38.2505					52.4	58.8599							41.1609	3.32755e+06						41.1609	4.40074e+06									41.1609	7.19122e+06
			52.25	28.6975					52.25	47.3334					52.25	37.7815					52.25	58.9545							41.278	3.42541e+06						41.278	4.49485e+06									41.278	7.35466e+06
			52.11	27.8383					52.11	46.3278					52.11	37.3109					52.11	58.9899							41.3951	3.5264e+06						41.3951	4.59047e+06									41.3951	7.52011e+06
			51.96	26.9013					51.96	45.2251					51.96	36.8373					51.96	58.9603							41.5122	3.62368e+06						41.5122	4.68708e+06									41.5122	7.68713e+06
			51.82	25.9163					51.82	44.0335					51.82	36.3595					51.82	58.8625							41.6293	3.71197e+06						41.6293	4.78424e+06									41.6293	7.85533e+06
			51.67	24.9329					51.67	42.7917					51.67	35.8765					51.67	58.6957							41.7464	3.7899e+06						41.7464	4.88172e+06									41.7464	8.02439e+06
			51.53	24.0047					51.53	41.556					51.53	35.3875					51.53	58.4615							41.8635	3.86069e+06						41.8635	4.97946e+06									41.8635	8.194e+06
			51.38	23.1724					51.38	40.3851					51.38	34.8918					51.38	58.1644							41.9805	3.93075e+06						41.9805	5.07757e+06									41.9805	8.36389e+06
			51.23	22.4523					51.23	39.3246					51.23	34.3899					51.23	57.8111							42.0976	4.0068e+06						42.0976	5.1762e+06									42.0976	8.53382e+06
			51.09	21.8334					51.09	38.3967					51.09	33.8828					51.09	57.4109							42.2147	4.09277e+06						42.2147	5.27547e+06									42.2147	8.70359e+06
			50.94	21.2831					50.94	37.5977					50.94	33.3732					50.94	56.9746							42.3318	4.18784e+06						42.3318	5.37539e+06									42.3318	8.8731e+06
			50.8	20.7596					50.8	36.9013					50.8	32.8644					50.8	56.5134							42.4489	4.28674e+06						42.4489	5.47584e+06									42.4489	9.04228e+06
			50.65	20.2257					50.65	36.2686					50.65	32.3603					50.65	56.0376							42.566	4.38209e+06						42.566	5.57659e+06									42.566	9.21104e+06
			50.51	19.6607					50.51	35.6595					50.51	31.8647					50.51	55.555							42.6831	4.46785e+06						42.6831	5.67727e+06									42.6831	9.37921e+06
			50.36	19.0644					50.36	35.0428					50.36	31.3806					50.36	55.0701							42.8002	4.54224e+06						42.8002	5.77748e+06									42.8002	9.54644e+06
			50.22	18.4552					50.22	34.402					50.22	30.9097					50.22	54.5835							42.9173	4.60882e+06						42.9173	5.87681e+06									42.9173	9.71221e+06
			50.07	17.8609					50.07	33.7364					50.07	30.452					50.07	54.0921							43.0344	4.67517e+06						43.0344	5.97484e+06									43.0344	9.87583e+06
			49.93	17.3069					49.93	33.0563					49.93	30.0062					49.93	53.5906							43.1515	4.74962e+06						43.1515	6.07121e+06									43.1515	1.00366e+07
			49.78	16.8063					49.78	32.3763					49.78	29.5696					49.78	53.0723							43.2686	4.83759e+06						43.2686	6.1656e+06									43.2686	1.0194e+07
			49.64	16.3545					49.64	31.7074					49.64	29.1392					49.64	52.5311							43.3857	4.93899e+06						43.3857	6.25777e+06									43.3857	1.03476e+07
			49.49	15.9313					49.49	31.0526					49.49	28.7117					49.49	51.9624							43.5028	5.04805e+06						43.5028	6.34759e+06									43.5028	1.04975e+07
			49.35	15.5081					49.35	30.4047					49.35	28.2843					49.35	51.3639							43.6199	5.15537e+06						43.6199	6.43497e+06									43.6199	1.06439e+07
			49.2	15.0593					49.2	29.7498					49.2	27.8551					49.2	50.7354							43.737	5.25158e+06						43.737	6.5199e+06									43.737	1.07871e+07
			49.06	14.5716					49.06	29.0719					49.06	27.4222					49.06	50.0778							43.8541	5.33083e+06						43.8541	6.60234e+06									43.8541	1.09274e+07
			48.91	14.0498					48.91	28.3603					48.91	26.9843					48.91	49.3923							43.9712	5.3927e+06						43.9712	6.68229e+06									43.9712	1.10648e+07
			48.77	13.5153					48.77	27.6135					48.77	26.5402					48.77	48.6788							44.0883	5.44195e+06						44.0883	6.75968e+06									44.0883	1.1199e+07
			48.62	12.9989					48.62	26.8417					48.62	26.0883					48.62	47.9359							44.2054	5.48615e+06						44.2054	6.83445e+06									44.2054	1.13295e+07
			48.48	12.5298					48.48	26.0649					48.48	25.6269					48.48	47.1608							44.3225	5.53253e+06						44.3225	6.90656e+06									44.3225	1.14554e+07
			48.33	12.1245					48.33	25.3077					48.33	25.1542					48.33	46.3498							44.4395	5.58532e+06						44.4395	6.97607e+06									44.4395	1.15762e+07
			48.19	11.7804					48.19	24.593					48.19	24.6689					48.19	45.4998							44.5566	5.64481e+06						44.5566	7.04319e+06									44.5566	1.16913e+07
			48.04	11.476					48.04	23.9358					48.04	24.1705					48.04	44.6093							44.6737	5.70807e+06						44.6737	7.10824e+06									44.6737	1.18005e+07
			47.9	11.1781					47.9	23.3395					47.9	23.6599					47.9	43.6799							44.7908	5.77105e+06						44.7908	7.17161e+06									44.7908	1.19037e+07
			47.75	10.8531					47.75	22.7956					47.75	23.1389					47.75	42.7156							44.9079	5.83072e+06						44.9079	7.2337e+06									44.9079	1.20012e+07
			47.61	10.4804					47.61	22.2861					47.61	22.6105					47.61	41.7229							45.025	5.8863e+06						45.025	7.29479e+06									45.025	1.20933e+07
			47.46	10.0603					47.46	21.7895					47.46	22.0781					47.46	40.709							45.1421	5.93908e+06						45.1421	7.35495e+06									45.1421	1.218e+07
			47.32	9.61593					47.32	21.2859					47.32	21.5448					47.32	39.6802							45.2592	5.99121e+06						45.2592	7.41406e+06									45.2592	1.22614e+07
			47.17	9.18686					47.17	20.7626					47.17	21.013					47.17	38.6403							45.3763	6.04407e+06						45.3763	7.47188e+06									45.3763	1.23375e+07
			47.03	8.81605					47.03	20.2165					47.03	20.4836					47.03	37.5898							45.4934	6.09732e+06						45.4934	7.52809e+06									45.4934	1.24083e+07
			46.88	8.5347					46.88	19.6534					46.88	19.9563					46.88	36.5255							45.6105	6.14905e+06						45.6105	7.58246e+06									45.6105	1.24739e+07
			46.74	8.34975					46.74	19.0857					46.74	19.4292					46.74	35.4419							45.7276	6.19694e+06						45.7276	7.63493e+06									45.7276	1.25346e+07
			46.59	8.23855					46.59	18.5278					46.59	18.9001					46.59	34.3327							45.8447	6.23979e+06						45.8447	7.68556e+06									45.8447	1.25908e+07
			46.45	8.15309					46.45	17.9913					46.45	18.3666					46.45	33.1925							45.9618	6.27852e+06						45.9618	7.73458e+06									45.9618	1.26428e+07
			46.3	8.03284					46.3	17.4817					46.3	17.827					46.3	32.019							46.0789	6.31603e+06						46.0789	7.78218e+06									46.0789	1.2691e+07
			46.15	7.82283					46.15	16.9969					46.15	17.2803					46.15	30.8138							46.196	6.35604e+06						46.196	7.82849e+06									46.196	1.27354e+07
			46.01	7.49127					46.01	16.528					46.01	16.7267					46.01	29.582							46.3131	6.40133e+06						46.3131	7.87349e+06									46.3131	1.27759e+07
			45.86	7.0411					45.86	16.0611					45.86	16.1672					45.86	28.3323							46.4302	6.4524e+06						46.4302	7.91704e+06									46.4302	1.28121e+07
			45.72	6.51144					45.72	15.5805					45.72	15.6031					45.72	27.0746							46.5473	6.50711e+06						46.5473	7.9589e+06									46.5473	1.28437e+07
			45.57	5.96796					45.57	15.0712					45.57	15.0358					45.57	25.8188							46.6644	6.56163e+06						46.6644	7.9989e+06									46.6644	1.28706e+07
			45.43	5.48458					45.43	14.5218					45.43	14.4666					45.43	24.5733							46.7814	6.61221e+06						46.7814	8.03695e+06									46.7814	1.28924e+07
			45.28	5.12187					45.28	13.9249					45.28	13.8967					45.28	23.3449							46.8985	6.65686e+06						46.8985	8.0731e+06									46.8985	1.29091e+07
			45.14	4.90859					45.14	13.2784					45.14	13.3275					45.14	22.1384							47.0156	6.69619e+06						47.0156	8.1075e+06									47.0156	1.29207e+07
			44.99	4.83212					44.99	12.5851					44.99	12.7612					44.99	20.9578							47.1327	6.73294e+06						47.1327	8.14029e+06									47.1327	1.29268e+07
			44.85	4.84113					44.85	11.8533					44.85	12.201					44.85	19.8074							47.2498	6.77053e+06						47.2498	8.17152e+06									47.2498	1.29271e+07
			44.7	4.85984					44.7	11.0973					44.7	11.6516					44.7	18.6925							47.3669	6.81118e+06						47.3669	8.2011e+06									47.3669	1.29213e+07
			44.56	4.81007					44.56	10.3371					44.56	11.1183					44.56	17.6202							47.484	6.85477e+06						47.484	8.2288e+06									47.484	1.29088e+07
			44.41	4.63438					44.41	9.59866					44.41	10.6069					44.41	16.5979							47.6011	6.89879e+06						47.6011	8.25433e+06									47.6011	1.28895e+07
			44.27	4.3135					44.27	8.91176					44.27	10.1225					44.27	15.6332							47.7182	6.93949e+06						47.7182	8.2775e+06									47.7182	1.28634e+07
			44.12	3.87263					44.12	8.30698					44.12	9.66849					44.12	14.7314							47.8353	6.97372e+06						47.8353	8.29828e+06									47.8353	1.28307e+07
			43.98	3.3746					43.98	7.81102					43.98	9.2458					43.98	13.8947							47.9524	7.00044e+06						47.9524	8.31692e+06									47.9524	1.2792e+07
			43.83	2.90167					43.83	7.44128					43.83	8.85266					43.83	13.1211							48.0695	7.02127e+06						48.0695	8.33384e+06									48.0695	1.27478e+07
			43.69	2.53145					43.69	7.20101					43.69	8.48493					43.69	12.4047							48.1866	7.03975e+06						48.1866	8.3496e+06									48.1866	1.26985e+07
			43.54	2.31398					43.54	7.07623					43.54	8.13705					43.54	11.7368							48.3037	7.05975e+06						48.3037	8.3647e+06									48.3037	1.26444e+07
			43.4	2.2569					43.4	7.03585					43.4	7.80328					43.4	11.1078							48.4208	7.08374e+06						48.4208	8.37946e+06									48.4208	1.25854e+07
			43.25	2.32302					43.25	7.03518					43.25	7.47905					43.25	10.509							48.5379	7.11184e+06						48.5379	8.394e+06									48.5379	1.25216e+07
			43.11	2.44124					43.11	7.02285					43.11	7.16195					43.11	9.93492							48.655	7.14199e+06						48.655	8.40825e+06									48.655	1.2453e+07
			42.96	2.52728					42.96	6.9498					42.96	6.8521					42.96	9.38355							48.7721	7.1712e+06						48.7721	8.42207e+06									48.7721	1.23799e+07
			42.82	2.50825					42.82	6.77839					42.82	6.55187					42.82	8.85643							48.8892	7.19723e+06						48.8892	8.43544e+06									48.8892	1.23032e+07
			42.67	2.34364					42.67	6.48991					42.67	6.26486					42.67	8.35741							49.0063	7.21985e+06						49.0063	8.44853e+06									49.0063	1.22239e+07
			42.53	2.03655					42.53	6.08837					42.53	5.99464					42.53	7.89084							49.1234	7.24115e+06						49.1234	8.46183e+06									49.1234	1.21432e+07
			42.38	1.632					42.38	5.59992					42.38	5.74342					42.38	7.45971							49.2404	7.26471e+06						49.2404	8.47601e+06									49.2404	1.20623e+07
			42.24	1.20299					42.24	5.06785					42.24	5.51117					42.24	7.06431							49.3575	7.29414e+06						49.3575	8.49182e+06									49.3575	1.1982e+07
			42.09	0.8287					42.09	4.54417					42.09	5.29541					42.09	6.70181							49.4746	7.3317e+06						49.4746	8.50991e+06									49.4746	1.19029e+07
			41.95	0.571451					41.95	4.07965					41.95	5.09163					41.95	6.36676							49.5917	7.37751e+06						49.5917	8.53062e+06									49.5917	1.1825e+07
			41.8	0.459316					41.8	3.71446					41.8	4.89452					41.8	6.05249							49.7088	7.42987e+06						49.7088	8.55394e+06									49.7088	1.17482e+07
			41.66	0.47944					41.66	3.47107					41.66	4.69921					41.66	5.75267							49.8259	7.48628e+06						49.8259	8.57954e+06									49.8259	1.16722e+07
			41.51	0.583747					41.51	3.35099					41.51	4.50264					41.51	5.46281							49.943	7.54463e+06						49.943	8.60692e+06									49.943	1.15967e+07
			41.37	0.704959					41.37	3.33531					41.37	4.30423					41.37	5.18092							50.0601	7.60398e+06						50.0601	8.63558e+06									50.0601	1.15219e+07
			41.22	0.777752					41.22	3.38898					41.22	4.10599					41.22	4.90741							50.1772	7.66462e+06						50.1772	8.66523e+06									50.1772	1.14477e+07
			41.07	0.758461					41.07	3.4674					41.07	3.91181					41.07	4.64411							50.2943	7.72743e+06						50.2943	8.69592e+06									50.2943	1.13744e+07
			40.93	0.637345					40.93	3.52408					40.93	3.72625					40.93	4.39292							50.4114	7.79305e+06						50.4114	8.72802e+06									50.4114	1.13022e+07
			40.78	0.439874					40.78	3.51792					40.78	3.55315					40.78	4.15449							50.5285	7.86142e+06						50.5285	8.76209e+06									50.5285	1.12313e+07
			40.64	0.216963					40.64	3.41913					40.64	3.39454					40.64	3.92758							50.6456	7.93191e+06						50.6456	8.79875e+06									50.6456	1.11616e+07
			40.49	0.027505					40.49	3.21301					40.49	3.24995					40.49	3.70909							50.7627	8.00405e+06						50.7627	8.8384e+06									50.7627	1.10931e+07
			40.35	-0.081175					40.35	2.90144					40.35	3.1166					40.35	3.49511							50.8798	8.07829e+06						50.8798	8.88114e+06									50.8798	1.10258e+07
			40.2	-0.088763					40.2	2.50217					40.2	2.99015					40.2	3.28238							50.9969	8.15636e+06						50.9969	8.92671e+06									50.9969	1.09596e+07
			40.06	-0.008588					40.06	2.04603					40.06	2.86592					40.06	3.06969							51.114	8.24076e+06						51.114	8.97459e+06									51.114	1.08945e+07
			39.91	0.116471					39.91	1.57249					39.91	2.74008					39.91	2.85875							51.2311	8.33362e+06						51.2311	9.02415e+06									51.2311	1.08308e+07
			39.77	0.227295					39.77	1.12386					39.77	2.61066					39.77	2.65415							51.3482	8.43539e+06						51.3482	9.07492e+06									51.3482	1.07684e+07
			39.62	0.266744					39.62	0.738837					39.62	2.47786					39.62	2.46217							51.4653	8.544e+06						51.4653	9.12669e+06									51.4653	1.07077e+07
			39.48	0.19703					39.48	0.445993					39.48	2.34379					39.48	2.28894							51.5823	8.65525e+06						51.5823	9.17963e+06									51.5823	1.06485e+07
			39.33	0.010883					39.33	0.258414					39.33	2.21161					39.33	2.13837							51.6994	8.76428e+06						51.6994	9.23425e+06									51.6994	1.05911e+07
			39.19	-0.266801					39.19	0.170437					39.19	2.08452					39.19	2.01065							51.8165	8.86761e+06						51.8165	9.2912e+06									51.8165	1.05353e+07
			39.04	-0.587108					39.04	0.157595					39.04	1.96475					39.04	1.90168							51.9336	8.96491e+06						51.9336	9.35116e+06									51.9336	1.04814e+07
			38.9	-0.89226					38.9	0.180294					38.9	1.85296					38.9	1.80394							52.0507	9.05968e+06						52.0507	9.4146e+06									52.0507	1.04295e+07
			38.75	-1.13292					38.75	0.191063					38.75	1.74826					38.75	1.70842							52.1678	9.15826e+06						52.1678	9.48172e+06									52.1678	1.03798e+07
			38.61	-1.2822					38.61	0.144323					38.61	1.64862					38.61	1.60716							52.2849	9.26765e+06						52.2849	9.55244e+06									52.2849	1.03323e+07
			38.46	-1.34218					38.46	0.006791					38.46	1.55173					38.46	1.49573							52.402	9.39286e+06						52.402	9.62652e+06									52.402	1.02872e+07
			38.32	-1.34114					38.32	-0.233845					38.32	1.45588					38.32	1.37461							52.5191	9.53502e+06						52.5191	9.70366e+06									52.5191	1.02445e+07
			38.17	-1.32271					38.17	-0.564266					38.17	1.36053					38.17	1.24933							52.6362	9.69094e+06						52.6362	9.78368e+06									52.6362	1.0204e+07
			38.03	-1.33065					38.03	-0.946507					38.03	1.26652					38.03	1.12885							52.7533	9.8544e+06						52.7533	9.86659e+06									52.7533	1.01656e+07
			37.88	-1.39437					37.88	-1.32495					37.88	1.17567					37.88	1.02302							52.8704	1.00185e+07						52.8704	9.95253e+06									52.8704	1.01292e+07
			37.74	-1.51958					37.74	-1.63822					37.74	1.09016					37.74	0.93949							52.9875	1.01785e+07						52.9875	1.00418e+07									52.9875	1.00948e+07
			37.59	-1.68717					37.59	-1.83349					37.59	1.01166					37.59	0.881264							53.1046	1.03328e+07						53.1046	1.01345e+07									53.1046	1.00627e+07
			37.45	-1.86042					37.45	-1.87988					37.45	0.940669					37.45	0.845532							53.2217	1.04837e+07						53.2217	1.02308e+07									53.2217	1.00331e+07
			37.3	-1.9979					37.3	-1.77748					37.3	0.876291					37.3	0.824283							53.3388	1.06352e+07						53.3388	1.03306e+07									53.3388	1.00063e+07
			37.16	-2.06792					37.16	-1.5595					37.16	0.816438					37.16	0.80652							53.4559	1.07915e+07						53.4559	1.04336e+07									53.4559	9.9826e+06
			37.01	-2.05967					37.01	-1.2865					37.01	0.758468					37.01	0.781489							53.573	1.09545e+07						53.573	1.05396e+07									53.573	9.962e+06
			36.87	-1.98744					36.87	-1.03381					36.87	0.700011					36.87	0.741935							53.6901	1.11237e+07						53.6901	1.06482e+07									53.6901	9.94438e+06
			36.72	-1.88664					36.72	-0.874711					36.72	0.639703					36.72	0.686401							53.8072	1.12968e+07						53.8072	1.07594e+07									53.8072	9.92944e+06
			36.58	-1.80275					36.58	-0.863508					36.58	0.577582					36.58	0.619814							53.9243	1.14711e+07						53.9243	1.08732e+07									53.9243	9.91679e+06
			36.43	-1.77695					36.43	-1.02264					36.43	0.515007					36.43	0.552132							54.0413	1.16457e+07						54.0413	1.09897e+07									54.0413	9.90606e+06
			36.29	-1.83287					36.29	-1.33704					36.29	0.454131					36.29	0.495402							54.1584	1.18221e+07						54.1584	1.11091e+07									54.1584	9.89697e+06
			36.14	-1.96874					36.14	-1.75739					36.14	0.397114					36.14	0.46008							54.2755	1.20039e+07						54.2755	1.12315e+07									54.2755	9.88933e+06
			35.99	-2.15746					35.99	-2.21148					35.99	0.345353					35.99	0.451728							54.3926	1.21951e+07						54.3926	1.13568e+07									54.3926	9.88308e+06
			35.85	-2.3545					35.85	-2.62109					35.85	0.298998					35.85	0.469109							54.5097	1.23978e+07						54.5097	1.14846e+07									54.5097	9.87817e+06
			35.7	-2.51133					35.7	-2.9201					35.7	0.256937					35.7	0.504288							54.6268	1.26108e+07						54.6268	1.16145e+07									54.6268	9.8746e+06
			35.56	-2.58998					35.56	-3.06949					35.56	0.217258					35.56	0.544782							54.7439	1.28299e+07						54.7439	1.1746e+07									54.7439	9.87234e+06
			35.41	-2.57457					35.41	-3.06556					35.41	0.178016					35.41	0.577119							54.861	1.30485e+07						54.861	1.18789e+07									54.861	9.87138e+06
			35.27	-2.47594					35.27	-2.9394					35.27	0.13805					35.27	0.590794							54.9781	1.32607e+07						54.9781	1.20131e+07									54.9781	9.87176e+06
			35.12	-2.32845					35.12	-2.74799					35.12	0.09752					35.12	0.581391							55.0952	1.34634e+07						55.0952	1.21488e+07									55.0952	9.87362e+06
			34.98	-2.17965					34.98	-2.5594					34.98	0.057951					34.98	0.551941							55.2123	1.36576e+07						55.2123	1.22865e+07									55.2123	9.87715e+06
			34.83	-2.07635					34.83	-2.4358					34.83	0.02173					34.83	0.512052							55.3294	1.38482e+07						55.3294	1.24265e+07									55.3294	9.88261e+06
			34.69	-2.05122					34.69	-2.41871					34.69	-0.0088					34.69	0.475071							55.4465	1.40422e+07						55.4465	1.25694e+07									55.4465	9.89019e+06
			34.54	-2.11384					34.54	-2.52002					34.54	-0.032363					34.54	0.454115							55.5636	1.4246e+07						55.5636	1.27154e+07									55.5636	9.89994e+06
			34.4	-2.24895					34.4	-2.72073					34.4	-0.049498					34.4	0.458162							55.6807	1.4463e+07						55.6807	1.28644e+07									55.6807	9.91173e+06
			34.25	-2.42193					34.25	-2.97746					34.25	-0.062746					34.25	0.489429							55.7978	1.46924e+07						55.7978	1.30161e+07									55.7978	9.92523e+06
			34.11	-2.58982					34.11	-3.23467					34.11	-0.076119					34.11	0.54283							55.9149	1.49299e+07						55.9149	1.31701e+07									55.9149	9.94e+06
			33.96	-2.7142					33.96	-3.43921					33.96	-0.093967					33.96	0.607721							56.032	1.51692e+07						56.032	1.33259e+07									56.032	9.95561e+06
			33.82	-2.77211					33.82	-3.55369					33.82	-0.119523					33.82	0.671402							56.1491	1.54049e+07						56.1491	1.34831e+07									56.1491	9.97177e+06
			33.67	-2.76185					33.67	-3.56505					33.67	-0.153606					33.67	0.723312							56.2662	1.56337e+07						56.2662	1.36415e+07									56.2662	9.98844e+06
			33.53	-2.70211					33.53	-3.48689					33.53	-0.193903					33.53	0.758608							56.3832	1.5856e+07						56.3832	1.38011e+07									56.3832	1.00058e+07
			33.38	-2.62515					33.38	-3.35502					33.38	-0.235127					33.38	0.779995							56.5003	1.60746e+07						56.5003	1.39621e+07									56.5003	1.00242e+07
			33.24	-2.56639					33.24	-3.21792					33.24	-0.270107					33.24	0.797191							56.6174	1.62934e+07						56.6174	1.41246e+07									56.6174	1.0044e+07
			33.09	-2.55384					33.09	-3.12458					33.09	-0.291542					33.09	0.82414							56.7345	1.65151e+07						56.7345	1.42885e+07									56.7345	1.00657e+07
			32.95	-2.60037					32.95	-3.11283					32.95	-0.293971					32.95	0.874779							56.8516	1.67401e+07						56.8516	1.44537e+07									56.8516	1.00894e+07
			32.8	-2.70126					32.8	-3.20082					32.8	-0.275371					32.8	0.958628							56.9687	1.69664e+07						56.9687	1.462e+07									56.9687	1.01152e+07
			32.66	-2.83703					32.66	-3.38335					32.66	-0.237908					32.66	1.07757							57.0858	1.71902e+07						57.0858	1.47868e+07									57.0858	1.0143e+07
			32.51	-2.98048					32.51	-3.63357					32.51	-0.187559					32.51	1.22483							57.2029	1.74074e+07						57.2029	1.49538e+07									57.2029	1.01727e+07
			32.37	-3.1053					32.37	-3.90918					32.37	-0.132682					32.37	1.38657							57.32	1.76159e+07						57.32	1.51206e+07									57.32	1.02043e+07
			32.22	-3.19337					32.22	-4.16158					32.22	-0.08189					32.22	1.54559							57.4371	1.78159e+07						57.4371	1.52872e+07									57.4371	1.02379e+07
			32.08	-3.23864					32.08	-4.34577					32.08	-0.041828					32.08	1.68625							57.5542	1.80103e+07						57.5542	1.54536e+07									57.5542	1.02734e+07
			31.93	-3.2466					31.93	-4.429					31.93	-0.015478					31.93	1.79899							57.6713	1.82031e+07						57.6713	1.56201e+07									57.6713	1.03112e+07
			31.79	-3.22999					31.79	-4.39665					31.79	-0.001475					31.79	1.88327							57.7884	1.83981e+07						57.7884	1.57868e+07									57.7884	1.03512e+07
			31.64	-3.20256					31.64	-4.25447					31.64	0.005355					31.64	1.94794							57.9055	1.85974e+07						57.9055	1.5954e+07									57.9055	1.03935e+07
			31.5	-3.17333					31.5	-4.02717					31.5	0.012423					31.5	2.00894							58.0226	1.88e+07						58.0226	1.61217e+07									58.0226	1.04381e+07
			31.35	-3.14331					31.35	-3.75372					31.35	0.027213					31.35	2.08505							58.1397	1.90026e+07						58.1397	1.62897e+07									58.1397	1.04852e+07
			31.21	-3.10581					31.21	-3.48045					31.21	0.055203					31.21	2.19274							58.2568	1.92002e+07						58.2568	1.64576e+07									58.2568	1.05349e+07
			31.06	-3.05008					31.06	-3.2531					31.06	0.098457					31.06	2.34187							58.3739	1.9388e+07						58.3739	1.6625e+07									58.3739	1.05874e+07
			30.92	-2.96682					30.92	-3.10903					30.92	0.155318					30.92	2.53313							58.491	1.95629e+07						58.491	1.67916e+07									58.491	1.06433e+07
			30.77	-2.85349					30.77	-3.07083					30.77	0.221255					30.77	2.75822							58.6081	1.97242e+07						58.6081	1.69568e+07									58.6081	1.0703e+07
			30.62	-2.71739					30.62	-3.14222					30.62	0.290575					30.62	3.00251							58.7252	1.98742e+07						58.7252	1.71206e+07									58.7252	1.07668e+07
			30.48	-2.57529					30.48	-3.30719					30.48	0.358453					30.48	3.24931							58.8422	2.00171e+07						58.8422	1.72827e+07									58.8422	1.08348e+07
			30.33	-2.44967					30.33	-3.53235					30.33	0.422616					30.33	3.48461							58.9593	2.01575e+07						58.9593	1.74433e+07									58.9593	1.09068e+07
			30.19	-2.36265					30.19	-3.77269					30.19	0.484155					30.19	3.70078							59.0764	2.0299e+07						59.0764	1.76024e+07									59.0764	1.09826e+07
			30.04	-2.32962					30.04	-3.97954					30.04	0.5472					30.04	3.89831							59.1935	2.04428e+07						59.1935	1.77604e+07									59.1935	1.10615e+07
			29.9	-2.35464					29.9	-4.10976					29.9	0.617582					29.9	4.08505							59.3106	2.05877e+07						59.3106	1.79175e+07									59.3106	1.11433e+07
			29.75	-2.42903					29.75	-4.13413					29.75	0.700912					29.75	4.27352							59.4277	2.07302e+07						59.4277	1.80742e+07									59.4277	1.12277e+07
			29.61	-2.5336					29.61	-4.04335					29.61	0.80071					29.61	4.47692							59.5448	2.08659e+07						59.5448	1.82307e+07									59.5448	1.13149e+07
			29.46	-2.64372					29.46	-3.85006					29.46	0.917213					29.46	4.70544							59.6619	2.09911e+07						59.6619	1.83873e+07									59.6619	1.14053e+07
			29.32	-2.73566					29.32	-3.58638					29.32	1.04726					29.32	4.96371							59.779	2.11036e+07						59.779	1.8544e+07									59.779	1.14994e+07
			29.17	-2.79202					29.17	-3.29698					29.17	1.18533					29.17	5.25027							59.8961	2.12041e+07						59.8961	1.87007e+07									59.8961	1.15978e+07
			29.03	-2.80497					29.03	-3.02934					29.03	1.3254					29.03	5.5591							60.0132	2.12955e+07						60.0132	1.88572e+07									60.0132	1.1701e+07
			28.88	-2.77628					28.88	-2.82313					28.88	1.46307					28.88	5.8825							60.1303	2.13822e+07						60.1303	1.90131e+07									60.1303	1.18093e+07
			28.74	-2.71467					28.74	-2.70122					28.74	1.59726					28.74	6.2144							60.2474	2.14691e+07						60.2474	1.9168e+07									60.2474	1.19227e+07
			28.59	-2.63167					28.59	-2.66464					28.59	1.73086					28.59	6.55297							60.3645	2.15598e+07						60.3645	1.93217e+07									60.3645	1.20415e+07
			28.45	-2.5377					28.45	-2.69255					28.45	1.87017					28.45	6.90163							60.4816	2.1656e+07						60.4816	1.9474e+07									60.4816	1.21656e+07
			28.3	-2.43967					28.3	-2.74743					28.3	2.02328					28.3	7.26815							60.5987	2.17572e+07						60.5987	1.96249e+07									60.5987	1.2295e+07
			28.16	-2.34087					28.16	-2.7841					28.16	2.19778					28.16	7.66227							60.7158	2.18609e+07						60.7158	1.97744e+07									60.7158	1.24299e+07
			28.01	-2.24289					28.01	-2.7603					28.01	2.39858					28.01	8.09252							60.8329	2.19635e+07						60.8329	1.99227e+07									60.8329	1.25702e+07
			27.87	-2.14824					27.87	-2.64607					27.87	2.62659					27.87	8.56341							60.95	2.20612e+07						60.95	2.00697e+07									60.95	1.27157e+07
			27.72	-2.06238					27.72	-2.42964					27.72	2.87854					27.72	9.07401							61.0671	2.21512e+07						61.0671	2.02155e+07									61.0671	1.28659e+07
			27.58	-1.99368					27.58	-2.11829					27.58	3.14815					27.58	9.61818							61.1841	2.22318e+07						61.1841	2.036e+07									61.1841	1.302e+07
			27.43	-1.951					27.43	-1.73444					27.43	3.42824					27.43	10.1867							61.3012	2.23028e+07						61.3012	2.05029e+07									61.3012	1.31773e+07
			27.29	-1.93942					27.29	-1.30803					27.29	3.71312					27.29	10.7703							61.4183	2.23653e+07						61.4183	2.06443e+07									61.4183	1.3337e+07
			27.14	-1.95561					27.14	-0.867851					27.14	4.00052					27.14	11.3629							61.5354	2.24212e+07						61.5354	2.0784e+07									61.5354	1.34987e+07
			27	-1.98487					27	-0.434181					27	4.29245					27	11.9637							61.6525	2.24729e+07						61.6525	2.09223e+07									61.6525	1.36622e+07
			26.85	-2.00153					26.85	-0.014976					26.85	4.5947					26.85	12.5778							61.7696	2.25226e+07						61.7696	2.10591e+07									61.7696	1.38281e+07
			26.71	-1.97329					26.71	0.393566					26.71	4.91512					26.71	13.2147							61.8867	2.25722e+07						61.8867	2.11948e+07									61.8867	1.39969e+07
			26.56	-1.86893					26.56	0.802522					26.56	5.26127					26.56	13.8856							62.0038	2.26226e+07						62.0038	2.13292e+07									62.0038	1.41694e+07
			26.42	-1.66743					26.42	1.2236					26.42	5.63812					26.42	14.6002							62.1209	2.2674e+07						62.1209	2.14623e+07									62.1209	1.43464e+07
			26.27	-1.36563					26.27	1.6628					26.27	6.04668					26.27	15.3638							62.238	2.27254e+07						62.238	2.1594e+07									62.238	1.45285e+07
			26.13	-0.981846					26.13	2.11668					26.13	6.48388					26.13	16.1762							62.3551	2.27752e+07						62.3551	2.1724e+07									62.3551	1.47159e+07
			25.98	-0.553706					25.98	2.57277					25.98	6.94385					25.98	17.0326							62.4722	2.28218e+07						62.4722	2.18523e+07									62.4722	1.49086e+07
			25.84	-0.13007					25.84	3.01412					25.84	7.42016					25.84	17.9255							62.5893	2.2864e+07						62.5893	2.19789e+07									62.5893	1.51066e+07
			25.69	0.241076					25.69	3.42664					25.69	7.90833					25.69	18.8482							62.7064	2.29018e+07						62.7064	2.21038e+07									62.7064	1.53102e+07
			25.54	0.525643					25.54	3.80691					25.54	8.40777					25.54	19.7974							62.8235	2.29363e+07						62.8235	2.22273e+07									62.8235	1.55195e+07
			25.4	0.713568					25.4	4.16755					25.4	8.92249					25.4	20.7759							62.9406	2.29698e+07						62.9406	2.23495e+07									62.9406	1.5735e+07
			25.25	0.82292					25.25	4.53826					25.25	9.46038					25.25	21.7916							63.0577	2.30044e+07						63.0577	2.24704e+07									63.0577	1.59574e+07
			25.11	0.896385					25.11	4.96142					25.11	10.0312					25.11	22.8563							63.1748	2.30417e+07						63.1748	2.25899e+07									63.1748	1.61875e+07
			24.96	0.990733					24.96	5.48339					24.96	10.6438					24.96	23.9827							63.2919	2.3081e+07						63.2919	2.2708e+07									63.2919	1.64259e+07
			24.82	1.16199					24.82	6.14353					24.82	11.3041					24.82	25.1806							63.409	2.31199e+07						63.409	2.28245e+07									63.409	1.66733e+07
			24.67	1.45043					24.67	6.96428					24.67	12.0132					24.67	26.4547							63.5261	2.31543e+07						63.5261	2.29395e+07									63.5261	1.69303e+07
			24.53	1.8696					24.53	7.9452					24.53	12.7676					24.53	27.8037							63.6431	2.318e+07						63.6431	2.30534e+07									63.6431	1.71972e+07
			24.38	2.40285					24.38	9.06297					24.38	13.5613					24.38	29.2218							63.7602	2.31944e+07						63.7602	2.31664e+07									63.7602	1.74746e+07
			24.24	3.00823					24.24	10.2776					24.24	14.3878					24.24	30.7008							63.8773	2.31977e+07						63.8773	2.32789e+07									63.8773	1.77628e+07
			24.09	3.63068					24.09	11.5433					24.09	15.2429					24.09	32.2343							63.9944	2.31935e+07						63.9944	2.33911e+07									63.9944	1.80623e+07
			23.95	4.21795					23.95	12.8208					23.95	16.1271					23.95	33.8206							64.1115	2.31881e+07						64.1115	2.35032e+07									64.1115	1.83737e+07
			23.8	4.73557					23.8	14.0879					23.8	17.0459					23.8	35.4639							64.2286	2.31888e+07						64.2286	2.3615e+07									64.2286	1.86974e+07
			23.66	5.17668					23.66	15.3447					23.66	18.0085					23.66	37.1745							64.3457	2.32013e+07						64.3457	2.37263e+07									64.3457	1.90339e+07
			23.51	5.56355					23.51	16.6123					23.51	19.0258					23.51	38.966							64.4628	2.32281e+07						64.4628	2.38371e+07									64.4628	1.93837e+07
			23.37	5.94069					23.37	17.925					23.37	20.107					23.37	40.8522							64.5799	2.32673e+07						64.5799	2.39474e+07									64.5799	1.9747e+07
			23.22	6.36134					23.22	19.319					23.22	21.2573					23.22	42.8437							64.697	2.33131e+07						64.697	2.40575e+07									64.697	2.01241e+07
			23.08	6.87158					23.08	20.82					23.08	22.4767					23.08	44.9454							64.8141	2.33576e+07						64.8141	2.41679e+07									64.8141	2.05153e+07
			22.93	7.49682					22.93	22.4344					22.93	23.7607					22.93	47.1565							64.9312	2.33936e+07						64.9312	2.4279e+07									64.9312	2.09207e+07
			22.79	8.23467					22.79	24.1471					22.79	25.1027					22.79	49.4723							65.0483	2.34167e+07						65.0483	2.4391e+07									65.0483	2.13403e+07
			22.64	9.05629					22.64	25.9254					22.64	26.4973					22.64	51.8872							65.1654	2.34271e+07						65.1654	2.45038e+07									65.1654	2.17742e+07
			22.5	9.91591					22.5	27.7302					22.5	27.9432					22.5	54.3984							65.2825	2.34295e+07						65.2825	2.46167e+07									65.2825	2.22223e+07
			22.35	10.7654					22.35	29.5291					22.35	29.4458					22.35	57.0089							65.3996	2.34315e+07						65.3996	2.47292e+07									65.3996	2.26845e+07
			22.21	11.5695					22.21	31.3092					22.21	31.0163					22.21	59.7282							65.5167	2.34408e+07						65.5167	2.48406e+07									65.5167	2.31606e+07
			22.06	12.3175					22.06	33.0844					22.06	32.6704					22.06	62.5706							65.6338	2.34634e+07						65.6338	2.49504e+07									65.6338	2.36504e+07
			21.92	13.0269					21.92	34.8964					21.92	34.4239					21.92	65.5527							65.7509	2.35009e+07						65.7509	2.50589e+07									65.7509	2.41534e+07
			21.77	13.7393					21.77	36.807					21.77	36.289					21.77	68.6891							65.868	2.35507e+07						65.868	2.51664e+07									65.868	2.46686e+07
			21.63	14.5085					21.63	38.8849					21.63	38.271					21.63	71.989							65.985	2.36068e+07						65.985	2.52736e+07									65.985	2.5195e+07
			21.48	15.386					21.48	41.1907					21.48	40.3675					21.48	75.4554							66.1021	2.36613e+07						66.1021	2.53808e+07									66.1021	2.57309e+07
			21.34	16.4065					21.34	43.7634					21.34	42.5699					21.34	79.0858							66.2192	2.37074e+07						66.2192	2.54882e+07									66.2192	2.62744e+07
			21.19	17.5797					21.19	46.6128					21.19	44.867					21.19	82.8759							66.3363	2.37407e+07						66.3363	2.55952e+07									66.3363	2.68232e+07
			21.05	18.8886					21.05	49.719					21.05	47.2507					21.05	86.8236							66.4534	2.37604e+07						66.4534	2.5701e+07									66.4534	2.73751e+07
			20.9	20.2966					20.9	53.0406					20.9	49.7205					20.9	90.934							66.5705	2.37685e+07						66.5705	2.58042e+07									66.5705	2.79284e+07
			20.76	21.7595					20.76	56.5271					20.76	52.286					20.76	95.2205							66.6876	2.37691e+07						66.6876	2.59039e+07									66.6876	2.84817e+07
			20.61	23.2397					20.61	60.1338					20.61	54.9673					20.61	99.7043							66.8047	2.37665e+07						66.8047	2.59992e+07									66.8047	2.90344e+07
			20.46	24.7164					20.46	63.8336					20.46	57.791					20.46	104.41							66.9218	2.3764e+07						66.9218	2.60899e+07									66.9218	2.95866e+07
			20.32	26.1917					20.32	67.6237					20.32	60.785					20.32	109.361							67.0389	2.37628e+07						67.0389	2.61762e+07									67.0389	3.01392e+07
			20.17	27.6875					20.17	71.5256					20.17	63.9721					20.17	114.571							67.156	2.37626e+07						67.156	2.62586e+07									67.156	3.06934e+07
			20.03	29.2377					20.03	75.5788					20.03	67.3654					20.03	120.043							67.2731	2.37619e+07						67.2731	2.63379e+07									67.2731	3.1251e+07
			19.88	30.8766					19.88	79.8305					19.88	70.9664					19.88	125.77							67.3902	2.37592e+07						67.3902	2.64144e+07									67.3902	3.18137e+07
			19.74	32.6278					19.74	84.3256					19.74	74.7674					19.74	131.737							67.5073	2.37539e+07						67.5073	2.64885e+07									67.5073	3.23832e+07
			19.59	34.4987					19.59	89.099					19.59	78.7578					19.59	137.932							67.6244	2.37465e+07						67.6244	2.65604e+07									67.6244	3.29613e+07
			19.45	36.4805					19.45	94.1731					19.45	82.9315					19.45	144.353							67.7415	2.37383e+07						67.7415	2.663e+07									67.7415	3.35493e+07
			19.3	38.5551					19.3	99.5607					19.3	87.2949					19.3	151.021							67.8586	2.37314e+07						67.8586	2.66975e+07									67.8586	3.41485e+07
			19.16	40.7057					19.16	105.271					19.16	91.8714					19.16	157.977							67.9757	2.37272e+07						67.9757	2.67633e+07									67.9757	3.47599e+07
			19.01	42.9281					19.01	111.319					19.01	96.7025					19.01	165.286							68.0928	2.37264e+07						68.0928	2.68278e+07									68.0928	3.53844e+07
			18.87	45.2385					18.87	117.729					18.87	101.843					18.87	173.023							68.2099	2.37288e+07						68.2099	2.68916e+07									68.2099	3.60227e+07
			18.72	47.6742					18.72	124.541					18.72	107.353					18.72	181.268							68.327	2.37337e+07						68.327	2.69553e+07									68.327	3.66755e+07
			18.58	50.2887					18.58	131.806					18.58	113.288					18.58	190.087							68.444	2.37404e+07						68.444	2.70195e+07									68.444	3.73434e+07
			18.43	53.1403					18.43	139.584					18.43	119.697					18.43	199.528							68.5611	2.37489e+07						68.5611	2.70846e+07									68.5611	3.80272e+07
			18.29	56.2802					18.29	147.937					18.29	126.611					18.29	209.618							68.6782	2.37602e+07						68.6782	2.7151e+07									68.6782	3.87279e+07
			18.14	59.742					18.14	156.927					18.14	134.053					18.14	220.374							68.7953	2.37757e+07						68.7953	2.7219e+07									68.7953	3.94466e+07
			18	63.5378					18	166.612					18	142.049					18	231.813							68.9124	2.37976e+07						68.9124	2.72891e+07									68.9124	4.01846e+07
			17.85	67.6616					17.85	177.051					17.85	150.629					17.85	243.972							69.0295	2.38275e+07						69.0295	2.73619e+07									69.0295	4.09434e+07
			17.71	72.0985					17.71	188.306					17.71	159.85					17.71	256.921							69.1466	2.38662e+07						69.1466	2.74381e+07									69.1466	4.17244e+07
			17.56	76.8367					17.56	200.444					17.56	169.785					17.56	270.765							69.2637	2.3914e+07						69.2637	2.75183e+07									69.2637	4.25293e+07
			17.42	81.8781					17.42	213.532					17.42	180.528					17.42	285.635							69.3808	2.39705e+07						69.3808	2.76031e+07									69.3808	4.33598e+07
			17.27	87.2412					17.27	227.626					17.27	192.163					17.27	301.656							69.4979	2.40355e+07						69.4979	2.76932e+07									69.4979	4.42173e+07
			17.13	92.9551					17.13	242.747					17.13	204.741					17.13	318.91							69.615	2.41097e+07						69.615	2.77891e+07									69.615	4.51035e+07
			16.98	99.0434					16.98	258.857					16.98	218.244					16.98	337.384							69.7321	2.41945e+07						69.7321	2.78916e+07									69.7321	4.602e+07
			16.84	105.502					16.84	275.824					16.84	232.55					16.84	356.925							69.8492	2.42918e+07						69.8492	2.80014e+07									69.8492	4.69685e+07
			16.69	112.277					16.69	293.403					16.69	247.409					16.69	377.215							69.9663	2.44038e+07						69.9663	2.81192e+07									69.9663	4.79504e+07
			16.55	119.247					16.55	311.224					16.55	262.442					16.55	397.759							70.0834	2.4532e+07						70.0834	2.82459e+07									70.0834	4.89669e+07
			16.4	126.218					16.4	328.797					16.4	277.158					16.4	417.919							70.2005	2.46769e+07						70.2005	2.8382e+07									70.2005	5.00188e+07
			16.26	132.938					16.26	345.549					16.26	290.99					16.26	436.959							70.3176	2.48383e+07						70.3176	2.8528e+07									70.3176	5.1106e+07
			16.11	139.118					16.11	360.866					16.11	303.36					16.11	454.132							70.4347	2.50152e+07						70.4347	2.86836e+07									70.4347	5.22278e+07
			15.97	144.477					15.97	374.159					15.97	313.739					15.97	468.763							70.5518	2.5207e+07						70.5518	2.88486e+07									70.5518	5.33824e+07
			15.82	148.775					15.82	384.933					15.82	321.714					15.82	480.332							70.6689	2.54138e+07						70.6689	2.90219e+07									70.6689	5.45669e+07
			15.68	151.858					15.68	392.837					15.68	327.041					15.68	488.545							70.786	2.5636e+07						70.786	2.92024e+07									70.786	5.57776e+07
			15.53	153.674					15.53	397.714					15.53	329.673					15.53	493.359							70.903	2.58739e+07						70.903	2.93887e+07									70.903	5.70096e+07
			15.38	154.284					15.38	399.61					15.38	329.759					15.38	494.983							71.0201	2.61267e+07						71.0201	2.95793e+07									71.0201	5.82571e+07
			15.24	153.849					15.24	398.764					15.24	327.62					15.24	493.84							71.1372	2.63916e+07						71.1372	2.97726e+07									71.1372	5.95139e+07
			15.09	152.599					15.09	395.575					15.09	323.7					15.09	490.496							71.2543	2.66634e+07						71.2543	2.9967e+07									71.2543	6.07733e+07
			14.95	150.793					14.95	390.543					14.95	318.504					14.95	485.579							71.3714	2.69347e+07						71.3714	3.01607e+07									71.3714	6.20286e+07
			14.8	148.682					14.8	384.209					14.8	312.533					14.8	479.696							71.4885	2.71975e+07						71.4885	3.03521e+07									71.4885	6.32735e+07
			14.66	146.475					14.66	377.095					14.66	306.234					14.66	473.368							71.6056	2.74448e+07						71.6056	3.05395e+07									71.6056	6.45024e+07
			14.51	144.312					14.51	369.654					14.51	299.957					14.51	466.98							71.7227	2.7672e+07						71.7227	3.07214e+07									71.7227	6.57107e+07
			14.37	142.263					14.37	362.236					14.37	293.942					14.37	460.772							71.8398	2.78774e+07						71.8398	3.08969e+07									71.8398	6.68952e+07
			14.22	140.33					14.22	355.077					14.22	288.318					14.22	454.844							71.9569	2.80624e+07						71.9569	3.10652e+07									71.9569	6.8054e+07
			14.08	138.468					14.08	348.3					14.08	283.125					14.08	449.191							72.074	2.82301e+07						72.074	3.12262e+07									72.074	6.91865e+07
			13.93	136.604					13.93	341.934					13.93	278.339					13.93	443.743							72.1911	2.83841e+07						72.1911	3.13801e+07									72.1911	7.02938e+07
			13.79	134.659					13.79	335.939					13.79	273.904					13.79	438.406							72.3082	2.85276e+07						72.3082	3.15277e+07									72.3082	7.13778e+07
			13.64	132.568					13.64	330.234					13.64	269.755					13.64	433.096							72.4253	2.86624e+07						72.4253	3.16699e+07									72.4253	7.24416e+07
			13.5	130.284					13.5	324.723					13.5	265.834					13.5	427.755							72.5424	2.87901e+07						72.5424	3.18076e+07									72.5424	7.3489e+07
			13.35	127.785					13.35	319.316					13.35	262.101					13.35	422.357							72.6595	2.89123e+07						72.6595	3.19421e+07									72.6595	7.45241e+07
			13.21	125.069					13.21	313.941					13.21	258.523					13.21	416.898							72.7766	2.9032e+07						72.7766	3.20742e+07									72.7766	7.55509e+07
			13.06	122.15					13.06	308.557					13.06	255.078					13.06	411.382							72.8937	2.91534e+07						72.8937	3.22049e+07									72.8937	7.65735e+07
			12.92	119.051					12.92	303.15					12.92	251.739					12.92	405.808							73.0108	2.92817e+07						73.0108	3.23352e+07									73.0108	7.75951e+07
			12.77	115.8					12.77	297.733					12.77	248.472					12.77	400.159							73.1279	2.94216e+07						73.1279	3.24659e+07									73.1279	7.86187e+07
			12.63	112.429					12.63	292.336					12.63	245.237					12.63	394.396							73.2449	2.95767e+07						73.2449	3.25974e+07									73.2449	7.96464e+07
			12.48	108.973					12.48	287					12.48	241.986					12.48	388.469							73.362	2.97478e+07						73.362	3.27304e+07									73.362	8.068e+07
			12.34	105.471					12.34	281.762					12.34	238.675					12.34	382.319							73.4791	2.99334e+07						73.4791	3.28652e+07									73.4791	8.17209e+07
			12.19	101.962					12.19	276.646					12.19	235.265					12.19	375.898							73.5962	3.01304e+07						73.5962	3.30021e+07									73.5962	8.27702e+07
			12.05	98.4854					12.05	271.656					12.05	231.732					12.05	369.172							73.7133	3.03355e+07						73.7133	3.31416e+07									73.7133	8.38287e+07
			11.9	95.0745					11.9	266.769					11.9	228.067					11.9	362.13							73.8304	3.05461e+07						73.8304	3.3284e+07									73.8304	8.48974e+07
			11.76	91.7541					11.76	261.942					11.76	224.272					11.76	354.783							73.9475	3.07611e+07						73.9475	3.34298e+07									73.9475	8.5977e+07
			11.61	88.5366					11.61	257.115					11.61	220.359					11.61	347.16							74.0646	3.09807e+07						74.0646	3.35795e+07									74.0646	8.70682e+07
			11.47	85.421					11.47	252.226					11.47	216.345					11.47	339.296							74.1817	3.12058e+07						74.1817	3.37335e+07									74.1817	8.81719e+07
			11.32	82.3953					11.32	247.226					11.32	212.241					11.32	331.232							74.2988	3.14367e+07						74.2988	3.38923e+07									74.2988	8.92891e+07
			11.18	79.4414					11.18	242.095					11.18	208.058					11.18	323.002							74.4159	3.16731e+07						74.4159	3.40559e+07									74.4159	9.04215e+07
			11.03	76.5412					11.03	236.848					11.03	203.798					11.03	314.636							74.533	3.19143e+07						74.533	3.42246e+07									74.533	9.15712e+07
			10.89	73.683					10.89	231.541					10.89	199.465					10.89	306.162							74.6501	3.21602e+07						74.6501	3.43984e+07									74.6501	9.2741e+07
			10.74	70.8657					10.74	226.26					10.74	195.062					10.74	297.608							74.7672	3.24127e+07						74.7672	3.45775e+07									74.7672	9.39339e+07
			10.6	68.1002					10.6	221.107					10.6	190.602					10.6	289.006							74.8843	3.26759e+07						74.8843	3.47626e+07									74.8843	9.5153e+07
			10.45	65.4073					10.45	216.179					10.45	186.102					10.45	280.398							75.0014	3.29559e+07						75.0014	3.49542e+07									75.0014	9.64003e+07
			10.31	62.8126					10.31	211.548					10.31	181.591					10.31	271.833							75.1185	3.32599e+07						75.1185	3.51534e+07									75.1185	9.76767e+07
			10.16	60.3409					10.16	207.242					10.16	177.101					10.16	263.362							75.2356	3.35933e+07						75.2356	3.5361e+07									75.2356	9.89814e+07
			10.01	58.0099					10.01	203.237					10.01	172.664					10.01	255.038							75.3527	3.39589e+07						75.3527	3.55776e+07									75.3527	1.00312e+08
			9.87	55.8268					9.87	199.466					9.87	168.31					9.87	246.902							75.4698	3.43549e+07						75.4698	3.58033e+07									75.4698	1.01663e+08
			9.72	53.7871					9.72	195.827					9.72	164.058					9.72	238.985							75.5869	3.47759e+07						75.5869	3.60376e+07									75.5869	1.03029e+08
			9.58	51.8761					9.58	192.211					9.58	159.919					9.58	231.302							75.7039	3.52143e+07						75.7039	3.62789e+07									75.7039	1.04403e+08
			9.43	50.0731					9.43	188.524					9.43	155.894					9.43	223.854							75.821	3.5662e+07						75.821	3.65253e+07									75.821	1.05778e+08
			9.29	48.356					9.29	184.707					9.29	151.977					9.29	216.635							75.9381	3.61124e+07						75.9381	3.67742e+07									75.9381	1.07145e+08
			9.14	46.7056					9.14	180.755					9.14	148.159					9.14	209.633							76.0552	3.65616e+07						76.0552	3.70229e+07									76.0552	1.08495e+08
			9	45.1081					9	176.711					9	144.437					9	202.842							76.1723	3.70075e+07						76.1723	3.72686e+07									76.1723	1.09818e+08
			8.85	43.5567					8.85	172.657					8.85	140.808					8.85	196.262							76.2894	3.74495e+07						76.2894	3.75088e+07									76.2894	1.11106e+08
			8.71	42.0502					8.71	168.699					8.71	137.277					8.71	189.901							76.4065	3.78862e+07						76.4065	3.7741e+07									76.4065	1.12346e+08
			8.56	40.5919					8.56	164.937					8.56	133.855					8.56	183.772							76.5236	3.8315e+07						76.5236	3.7963e+07									76.5236	1.13529e+08
			8.42	39.187					8.42	161.448					8.42	130.549					8.42	177.893							76.6407	3.87312e+07						76.6407	3.81725e+07									76.6407	1.14642e+08
			8.27	37.8411					8.27	158.266					8.27	127.37					8.27	172.274							76.7578	3.91293e+07						76.7578	3.83671e+07									76.7578	1.15675e+08
			8.13	36.5595					8.13	155.384					8.13	124.317					8.13	166.919							76.8749	3.95032e+07						76.8749	3.85441e+07									76.8749	1.16617e+08
			7.98	35.3464					7.98	152.753					7.98	121.389					7.98	161.82							76.992	3.98479e+07						76.992	3.87004e+07									76.992	1.1746e+08
			7.84	34.2049					7.84	150.3					7.84	118.575					7.84	156.961							77.1091	4.01594e+07						77.1091	3.88329e+07									77.1091	1.18193e+08
			7.69	33.1368					7.69	147.943					7.69	115.863					7.69	152.318							77.2262	4.04344e+07						77.2262	3.89382e+07									77.2262	1.18809e+08
			7.55	32.142					7.55	145.614					7.55	113.24					7.55	147.866							77.3433	4.067e+07						77.3433	3.9013e+07									77.3433	1.193e+08
			7.4	31.2172					7.4	143.266					7.4	110.696					7.4	143.584							77.4604	4.08621e+07						77.4604	3.9054e+07									77.4604	1.19656e+08
			7.26	30.3558					7.26	140.88					7.26	108.228					7.26	139.461							77.5775	4.10059e+07						77.5775	3.90589e+07									77.5775	1.19871e+08
			7.11	29.5469					7.11	138.463					7.11	105.835					7.11	135.493							77.6946	4.10961e+07						77.6946	3.90253e+07									77.6946	1.19936e+08
			6.97	28.7768					6.97	136.041					6.97	103.525					6.97	131.683							77.8117	4.11276e+07						77.8117	3.89517e+07									77.8117	1.19847e+08
			6.82	28.0307					6.82	133.643					6.82	101.301					6.82	128.042							77.9288	4.10967e+07						77.9288	3.88369e+07									77.9288	1.19597e+08
			6.68	27.2954					6.68	131.296					6.68	99.1701					6.68	124.576							78.0458	4.10017e+07						78.0458	3.86801e+07									78.0458	1.19184e+08
			6.53	26.5626					6.53	129.013					6.53	97.1311					6.53	121.289							78.1629	4.08429e+07						78.1629	3.84805e+07									78.1629	1.18606e+08
			6.39	25.8308					6.39	126.796					6.39	95.1793					6.39	118.173							78.28	4.06213e+07						78.28	3.82375e+07									78.28	1.17865e+08
			6.24	25.1059					6.24	124.637					6.24	93.3053					6.24	115.217							78.3971	4.03377e+07						78.3971	3.79507e+07									78.3971	1.16962e+08
			6.1	24.3995					6.1	122.523					6.1	91.4966					6.1	112.399							78.5142	3.99916e+07						78.5142	3.76196e+07									78.5142	1.15899e+08
			5.95	23.7262					5.95	120.447					5.95	89.7411					5.95	109.699							78.6313	3.95807e+07						78.6313	3.72443e+07									78.6313	1.14681e+08
			5.81	23.099					5.81	118.408					5.81	88.0292					5.81	107.095							78.7484	3.91017e+07						78.7484	3.68255e+07									78.7484	1.13311e+08
			5.66	22.5255					5.66	116.417					5.66	86.3558					5.66	104.576							78.8655	3.85508e+07						78.8655	3.63643e+07									78.8655	1.11796e+08
			5.52	22.0057					5.52	114.489					5.52	84.7204					5.52	102.134							78.9826	3.79256e+07						78.9826	3.58628e+07									78.9826	1.10141e+08
			5.37	21.5316					5.37	112.642					5.37	83.1264					5.37	99.772							79.0997	3.7226e+07						79.0997	3.53234e+07									79.0997	1.08354e+08
			5.23	21.0893					5.23	110.885					5.23	81.5785					5.23	97.4966							79.2168	3.64547e+07						79.2168	3.4749e+07									79.2168	1.06443e+08
			5.08	20.6628					5.08	109.217					5.08	80.0805					5.08	95.316							79.3339	3.56166e+07						79.3339	3.4143e+07									79.3339	1.04418e+08
			4.93	20.2383					4.93	107.622					4.93	78.6339					4.93	93.2364							79.451	3.47191e+07						79.451	3.35088e+07									79.451	1.02289e+08
			4.79	19.8074					4.79	106.075					4.79	77.2361					4.79	91.2592							79.5681	3.37706e+07						79.5681	3.28499e+07									79.5681	1.00071e+08
			4.64	19.3688					4.64	104.539					4.64	75.8816					4.64	89.3798							79.6852	3.27807e+07						79.6852	3.21702e+07									79.6852	9.77752e+07
			4.5	18.9269					4.5	102.981					4.5	74.5632					4.5	87.5882							79.8023	3.17598e+07						79.8023	3.14739e+07									79.8023	9.5418e+07
			4.35	18.4888					4.35	101.376					4.35	73.2738					4.35	85.8719							79.9194	3.07195e+07						79.9194	3.07653e+07									79.9194	9.30144e+07
			4.21	18.0602					4.21	99.7104					4.21	72.0087					4.21	84.2183							80.0365	2.96725e+07						80.0365	3.00492e+07									80.0365	9.05802e+07
			4.06	17.6423					4.06	97.9882					4.06	70.7666					4.06	82.6175							80.1536	2.86321e+07						80.1536	2.93305e+07									80.1536	8.81307e+07
			3.92	17.2299					3.92	96.2255					3.92	69.5496					3.92	81.0641							80.2707	2.76116e+07						80.2707	2.86139e+07									80.2707	8.56804e+07
			3.77	16.8131					3.77	94.4477					3.77	68.3623					3.77	79.5569							80.3878	2.66226e+07						80.3878	2.79036e+07									80.3878	8.32422e+07
			3.63	16.3811					3.63	92.683					3.63	67.2097					3.63	78.0979							80.5048	2.5674e+07						80.5048	2.72032e+07									80.5048	8.08275e+07
			3.48	15.9269					3.48	90.9562					3.48	66.0958					3.48	76.6902							80.6219	2.47708e+07						80.6219	2.65154e+07									80.6219	7.84453e+07
			3.34	15.4526					3.34	89.2845					3.34	65.0216					3.34	75.3356							80.739	2.39142e+07						80.739	2.58422e+07									80.739	7.61031e+07
			3.19	14.9713					3.19	87.6761					3.19	63.9852					3.19	74.033							80.8561	2.31019e+07						80.8561	2.51845e+07									80.8561	7.38062e+07
			3.05	14.5063					3.05	86.1305					3.05	62.9814					3.05	72.7776							80.9732	2.23292e+07						80.9732	2.4543e+07									80.9732	7.15585e+07
			2.9	14.086					2.9	84.6413					2.9	62.004					2.9	71.5621							81.0903	2.15901e+07						81.0903	2.39174e+07									81.0903	6.93625e+07
			2.76	13.7364					2.76	83.1998					2.76	61.0468					2.76	70.3781							81.2074	2.08791e+07						81.2074	2.33075e+07									81.2074	6.72196e+07
			2.61	13.4729					2.61	81.7976					2.61	60.1051					2.61	69.2178							81.3245	2.01914e+07						81.3245	2.27125e+07									81.3245	6.51303e+07
			2.47	13.2937					2.47	80.4289					2.47	59.1772					2.47	68.076							81.4416	1.95239e+07						81.4416	2.21315e+07									81.4416	6.30941e+07
			2.32	13.1781					2.32	79.0904					2.32	58.2636					2.32	66.9506							81.5587	1.88747e+07						81.5587	2.15636e+07									81.5587	6.11101e+07
			2.18	13.0887					2.18	77.7812					2.18	57.3665					2.18	65.8423							81.6758	1.82427e+07						81.6758	2.10076e+07									81.6758	5.9177e+07
			2.03	12.9803					2.03	76.5015					2.03	56.488					2.03	64.7536							81.7929	1.76273e+07						81.7929	2.04629e+07									81.7929	5.72932e+07
			1.89	12.8103					1.89	75.2519					1.89	55.6291					1.89	63.6864							81.91	1.70281e+07						81.91	1.99288e+07									81.91	5.54575e+07
			1.74	12.5501					1.74	74.0326					1.74	54.7884					1.74	62.6407							82.0271	1.64438e+07						82.0271	1.94051e+07									82.0271	5.36684e+07
			1.6	12.1935					1.6	72.8435					1.6	53.9618					1.6	61.6132							82.1442	1.58735e+07						82.1442	1.88921e+07									82.1442	5.19253e+07
			1.45	11.7597					1.45	71.6848					1.45	53.1434					1.45	60.5979							82.2613	1.53158e+07						82.2613	1.83902e+07									82.2613	5.02274e+07
			1.31	11.2891					1.31	70.5561					1.31	52.3269					1.31	59.5864							82.3784	1.47704e+07						82.3784	1.79001e+07									82.3784	4.85744e+07
			1.16	10.8341					1.16	69.4565					1.16	51.5065					1.16	58.5703							82.4955	1.42382e+07						82.4955	1.74226e+07									82.4955	4.69662e+07
			1.02	10.4457					1.02	68.3823					1.02	50.6788					1.02	57.5427							82.6126	1.37216e+07						82.6126	1.69585e+07									82.6126	4.54027e+07
			0.87	10.1604					0.87	67.3262					0.87	49.8429					0.87	56.5001							82.7297	1.32244e+07						82.7297	1.65085e+07									82.7297	4.38841e+07
			0.73	9.99051					0.73	66.2755					0.73	49.0005					0.73	55.4424							82.8467	1.27514e+07						82.8467	1.60735e+07									82.8467	4.24103e+07
			0.58	9.9209					0.58	65.2128					0.58	48.1546					0.58	54.3727							82.9638	1.23067e+07						82.9638	1.5654e+07									82.9638	4.09815e+07
			0.44	9.91247					0.44	64.1177					0.44	47.3086					0.44	53.2955							83.0809	1.18925e+07						83.0809	1.52506e+07									83.0809	3.95977e+07
			0.29	9.91238					0.29	62.9709					0.29	46.4648					0.29	52.2151							83.198	1.15085e+07						83.198	1.48635e+07									83.198	3.82583e+07
			0.15	9.86753					0.15	61.7591					0.15	45.6235					0.15	51.1334							83.3151	1.11513e+07						83.3151	1.44928e+07									83.3151	3.69627e+07
			0	9.73811					0	60.4796					0	44.7832					0	50.0492							83.4322	1.08152e+07						83.4322	1.41382e+07									83.4322	3.57096e+07
			-0.15	9.50738					-0.15	59.1441					-0.15	43.9411					-0.15	48.9583							83.5493	1.04941e+07						83.5493	1.37989e+07									83.5493	3.44977e+07
			-0.29	9.18527					-0.29	57.7785					-0.29	43.0942					-0.29	47.8542							83.6664	1.01829e+07						83.6664	1.34741e+07									83.6664	3.33252e+07
			-0.44	8.80488					-0.44	56.4202					-0.44	42.2404					-0.44	46.7307							83.7835	9.87923e+06						83.7835	1.31625e+07									83.7835	3.21907e+07
			-0.58	8.41315					-0.58	55.1113					-0.58	41.3796					-0.58	45.5841							83.9006	9.58341e+06						83.9006	1.28631e+07									83.9006	3.10932e+07
			-0.73	8.05826					-0.73	53.8907					-0.73	40.5136					-0.73	44.4144							84.0177	9.29798e+06						84.0177	1.2575e+07									84.0177	3.0032e+07
			-0.87	7.77733					-0.87	52.7854					-0.87	39.6458					-0.87	43.2267							84.1348	9.02592e+06						84.1348	1.22976e+07									84.1348	2.9007e+07
			-1.02	7.58768					-1.02	51.8036					-1.02	38.7807					-1.02	42.0306							84.2519	8.76896e+06						84.2519	1.20305e+07									84.2519	2.80186e+07
			-1.16	7.48379					-1.16	50.9326					-1.16	37.9221					-1.16	40.8381							84.369	8.52632e+06						84.369	1.17734e+07									84.369	2.7067e+07
			-1.31	7.44039					-1.31	50.14					-1.31	37.0728					-1.31	39.6618							84.4861	8.29475e+06						84.4861	1.15262e+07									84.4861	2.61526e+07
			-1.45	7.42047					-1.45	49.3798					-1.45	36.2337					-1.45	38.512							84.6032	8.06976e+06						84.6032	1.12887e+07									84.6032	2.52757e+07
			-1.6	7.38572					-1.6	48.6021					-1.6	35.4046					-1.6	37.395							84.7203	7.84747e+06						84.7203	1.10604e+07									84.7203	2.44362e+07
			-1.74	7.30632					-1.74	47.7621					-1.74	34.5842					-1.74	36.3122							84.8374	7.62639e+06						84.8374	1.08409e+07									84.8374	2.36339e+07
			-1.89	7.16751					-1.89	46.8296					-1.89	33.7721					-1.89	35.2608							84.9545	7.40822e+06						84.9545	1.06297e+07									84.9545	2.28683e+07
			-2.03	6.97144					-2.03	45.794					-2.03	32.9685					-2.03	34.2352							85.0716	7.19737e+06						85.0716	1.04266e+07									85.0716	2.21387e+07
			-2.18	6.73422					-2.18	44.6654					-2.18	32.1759					-2.18	33.2298							85.1887	6.99919e+06						85.1887	1.02316e+07									85.1887	2.14444e+07
			-2.32	6.47961					-2.32	43.4717					-2.32	31.398					-2.32	32.2407							85.3057	6.8179e+06						85.3057	1.00447e+07									85.3057	2.07844e+07
			-2.47	6.23146					-2.47	42.2523					-2.47	30.6391					-2.47	31.2681							85.4228	6.65491e+06						85.4228	9.86642e+06									85.4228	2.01573e+07
			-2.61	6.00727					-2.61	41.0503					-2.61	29.903					-2.61	30.3158							85.5399	6.50838e+06						85.5399	9.69699e+06									85.5399	1.95617e+07
			-2.76	5.81457					-2.76	39.9056					-2.76	29.192					-2.76	29.3915							85.657	6.37413e+06						85.657	9.53661e+06									85.657	1.8996e+07
			-2.9	5.65096					-2.9	38.8488					-2.9	28.5059					-2.9	28.504							85.7741	6.24758e+06						85.7741	9.38529e+06									85.7741	1.84587e+07
			-3.05	5.50714					-3.05	37.8986					-3.05	27.8419					-3.05	27.6616							85.8912	6.12569e+06						85.8912	9.24283e+06									85.8912	1.79482e+07
			-3.19	5.37172					-3.19	37.0616					-3.19	27.1959					-3.19	26.8695							86.0083	6.00817e+06						86.0083	9.10889e+06									86.0083	1.74634e+07
			-3.34	5.23586					-3.34	36.3332					-3.34	26.5632					-3.34	26.1287							86.1254	5.89725e+06						86.1254	8.98309e+06									86.1254	1.70032e+07
			-3.48	5.09628					-3.48	35.7009					-3.48	25.9401					-3.48	25.436							86.2425	5.79636e+06						86.2425	8.86505e+06									86.2425	1.65664e+07
			-3.63	4.95571					-3.63	35.1461					-3.63	25.3254					-3.63	24.7856							86.3596	5.7081e+06						86.3596	8.75442e+06									86.3596	1.6152e+07
			-3.77	4.82093					-3.77	34.6466					-3.77	24.7208					-3.77	24.1714							86.4767	5.63265e+06						86.4767	8.65083e+06									86.4767	1.57583e+07
			-3.92	4.69936					-3.92	34.1783					-3.92	24.1305					-3.92	23.5898							86.5938	5.56724e+06						86.5938	8.55382e+06									86.5938	1.53834e+07
			-4.06	4.59554					-4.06	33.7164					-4.06	23.5605					-4.06	23.0422							86.7109	5.50704e+06						86.7109	8.46273e+06									86.7109	1.50256e+07
			-4.21	4.50891					-4.21	33.2374					-4.21	23.0171					-4.21	22.5363							86.828	5.44691e+06						86.828	8.3767e+06									86.828	1.4683e+07
			-4.35	4.43374					-4.35	32.7219					-4.35	22.505					-4.35	22.0855							86.9451	5.38348e+06						86.9451	8.29469e+06									86.9451	1.43541e+07
			-4.5	4.36113					-4.5	32.1574					-4.5	22.0266					-4.5	21.7072							87.0622	5.31632e+06						87.0622	8.21556e+06									87.0622	1.40379e+07
			-4.64	4.28236					-4.64	31.5412					-4.64	21.5816					-4.64	21.4184							87.1793	5.24793e+06						87.1793	8.13828e+06									87.1793	1.3734e+07
			-4.79	4.19237					-4.79	30.8827					-4.79	21.1671					-4.79	21.2321							87.2964	5.18248e+06						87.2964	8.062e+06									87.2964	1.34421e+07
			-4.93	4.09199					-4.93	30.2026					-4.93	20.7786					-4.93	21.1525							87.4135	5.12382e+06						87.4135	7.98621e+06									87.4135	1.3162e+07
			-5.08	3.98805					-5.08	29.5307					-5.08	20.4117					-5.08	21.1728							87.5306	5.07369e+06						87.5306	7.91071e+06									87.5306	1.28933e+07
			-5.23	3.89128					-5.23	28.9					-5.23	20.0623					-5.23	21.2735							87.6476	5.03087e+06						87.6476	7.8356e+06									87.6476	1.26354e+07
			-5.37	3.8126					-5.37	28.3399					-5.37	19.7279					-5.37	21.4247							87.7647	4.99154e+06						87.7647	7.76112e+06									87.7647	1.23873e+07
			-5.52	3.75909					-5.52	27.8693					-5.52	19.4068					-5.52	21.5888							87.8818	4.95067e+06						87.8818	7.68749e+06									87.8818	1.21482e+07
			-5.66	3.73093					-5.66	27.4912					-5.66	19.0977					-5.66	21.7263							87.9989	4.9038e+06						87.9989	7.61476e+06									87.9989	1.19173e+07
			-5.81	3.72051					-5.81	27.1911					-5.81	18.7987					-5.81	21.8015							88.116	4.84845e+06						88.116	7.54274e+06									88.116	1.16942e+07
			-5.95	3.71396					-5.95	26.9391					-5.95	18.5064					-5.95	21.7871							88.2331	4.78468e+06						88.2331	7.47096e+06									88.2331	1.14787e+07
			-6.1	3.6948					-6.1	26.6968					-6.1	18.2156					-6.1	21.6691							88.3502	4.7147e+06						88.3502	7.39874e+06									88.3502	1.12711e+07
			-6.24	3.64856					-6.24	26.4253					-6.24	17.92					-6.24	21.4471							88.4673	4.64179e+06						88.4673	7.32532e+06									88.4673	1.10714e+07
			-6.39	3.56695					-6.39	26.095					-6.39	17.6135					-6.39	21.1345							88.5844	4.56911e+06						88.5844	7.25e+06									88.5844	1.08796e+07
			-6.53	3.45034					-6.53	25.6925					-6.53	17.2916					-6.53	20.7552							88.7015	4.49884e+06						88.7015	7.17236e+06									88.7015	1.06954e+07
			-6.68	3.3078					-6.68	25.2236					-6.68	16.9534					-6.68	20.339							88.8186	4.43185e+06						88.8186	7.09231e+06									88.8186	1.05183e+07
			-6.82	3.15481					-6.82	24.7117					-6.82	16.6021					-6.82	19.9171							88.9357	4.36793e+06						88.9357	7.01011e+06									88.9357	1.03473e+07
			-6.97	3.00934					-6.97	24.1912					-6.97	16.2456					-6.97	19.5179							89.0528	4.30626e+06						89.0528	6.92632e+06									89.0528	1.01819e+07
			-7.11	2.88763					-7.11	23.6989					-7.11	15.8949					-7.11	19.1635							89.1699	4.24584e+06						89.1699	6.84165e+06									89.1699	1.00215e+07
			-7.26	2.80079					-7.26	23.2643					-7.26	15.562					-7.26	18.8686							89.287	4.18576e+06						89.287	6.75671e+06									89.287	9.86596e+06
			-7.4	2.75325					-7.4	22.9024					-7.4	15.2579					-7.4	18.6409							89.4041	4.12527e+06						89.4041	6.67196e+06									89.4041	9.71525e+06
			-7.55	2.74312					-7.55	22.6107					-7.55	14.9898					-7.55	18.4826							89.5212	4.0638e+06						89.5212	6.5875e+06									89.5212	9.56941e+06
			-7.69	2.76409					-7.69	22.371					-7.69	14.76					-7.69	18.3926							89.6383	4.00102e+06						89.6383	6.50316e+06									89.6383	9.42844e+06
			-7.84	2.80792					-7.84	22.1555					-7.84	14.5653					-7.84	18.368							89.7554	3.93696e+06						89.7554	6.41856e+06									89.7554	9.29214e+06
			-7.98	2.86645					-7.98	21.9354					-7.98	14.3984					-7.98	18.4061							89.8725	3.87205e+06						89.8725	6.33328e+06									89.8725	9.16019e+06
			-8.13	2.9325					-8.13	21.6895					-8.13	14.2495					-8.13	18.5035							89.9896	3.80699e+06						89.9896	6.24704e+06									89.9896	9.03222e+06
			-8.27	2.99942					-8.27	21.4102					-8.27	14.1088					-8.27	18.6556							90.1066	3.74242e+06						90.1066	6.15977e+06									90.1066	8.90789e+06
			-8.42	3.05985					-8.42	21.106					-8.42	13.9691					-8.42	18.855							90.2237	3.67855e+06						90.2237	6.07168e+06									90.2237	8.78695e+06
			-8.56	3.10452					-8.56	20.7977					-8.56	13.8264					-8.56	19.0896							90.3408	3.61488e+06						90.3408	5.98317e+06									90.3408	8.66927e+06
			-8.71	3.12214					-8.71	20.5128					-8.71	13.681					-8.71	19.3415							90.4579	3.55044e+06						90.4579	5.89472e+06									90.4579	8.55471e+06
			-8.85	3.10091					-8.85	20.2766					-8.85	13.5354					-8.85	19.5877							90.575	3.4843e+06						90.575	5.80678e+06									90.575	8.44305e+06
			-9	3.03149					-9	20.1039					-9	13.3937					-9	19.8015							90.6921	3.41644e+06						90.6921	5.71968e+06									90.6921	8.33393e+06
			-9.14	2.91084					-9.14	19.9945					-9.14	13.2584					-9.14	19.9554							90.8092	3.34822e+06						90.8092	5.63362e+06									90.8092	8.22687e+06
			-9.29	2.74528					-9.29	19.9315					-9.29	13.1297					-9.29	20.0249							90.9263	3.28234e+06						90.9263	5.54872e+06									90.9263	8.12135e+06
			-9.43	2.55172					-9.43	19.8854					-9.43	13.0043					-9.43	19.9922							91.0434	3.22191e+06						91.0434	5.46511e+06									91.0434	8.01702e+06
			-9.58	2.35575					-9.58	19.8202					-9.58	12.8759					-9.58	19.8486							91.1605	3.16905e+06						91.1605	5.38302e+06									91.1605	7.91378e+06
			-9.72	2.18684					-9.72	19.7022					-9.72	12.7368					-9.72	19.5962							91.2776	3.12348e+06						91.2776	5.30277e+06									91.2776	7.81179e+06
			-9.87	2.07149					-9.87	19.5076					-9.87	12.5797					-9.87	19.2472							91.3947	3.08209e+06						91.3947	5.22473e+06									91.3947	7.71142e+06
			-10.01	2.02602					-10.01	19.2275					-10.01	12.3999					-10.01	18.8219							91.5118	3.03965e+06						91.5118	5.14923e+06									91.5118	7.61307e+06
			-10.16	2.05146					-10.16	18.8696					-10.16	12.1969					-10.16	18.3449							91.6289	2.9908e+06						91.6289	5.07644e+06									91.6289	7.51696e+06
			-10.31	2.13211					-10.31	18.4556					-10.31	11.974					-10.31	17.8414							91.746	2.93249e+06						91.746	5.00627e+06									91.746	7.42302e+06
			-10.45	2.23872					-10.45	18.0166					-10.45	11.7382					-10.45	17.3336							91.8631	2.86583e+06						91.8631	4.93835e+06									91.8631	7.33091e+06
			-10.6	2.33585					-10.6	17.5859					-10.6	11.4982					-10.6	16.8378							91.9802	2.79635e+06						91.9802	4.87209e+06									91.9802	7.2401e+06
			-10.74	2.39151					-10.74	17.1935					-10.74	11.262					-10.74	16.363							92.0973	2.73237e+06						92.0973	4.8068e+06									92.0973	7.15011e+06
			-10.89	2.38647					-10.89	16.8609					-10.89	11.0352					-10.89	15.9117							92.2144	2.68175e+06						92.2144	4.74182e+06									92.2144	7.06063e+06
			-11.03	2.32033					-11.03	16.599					-11.03	10.8196					-11.03	15.4809							92.3315	2.64853e+06						92.3315	4.67666e+06									92.3315	6.97168e+06
			-11.18	2.21235					-11.18	16.4078					-11.18	10.6133					-11.18	15.0643							92.4485	2.63068e+06						92.4485	4.61111e+06									92.4485	6.88357e+06
			-11.32	2.09646					-11.32	16.2783					-11.32	10.4112					-11.32	14.6544							92.5656	2.62024e+06						92.5656	4.5452e+06									92.5656	6.79676e+06
			-11.47	2.01154					-11.47	16.1942					-11.47	10.2074					-11.47	14.2449							92.6827	2.60593e+06						92.6827	4.47923e+06									92.6827	6.71166e+06
			-11.61	1.98952					-11.61	16.1347					-11.61	9.99661					-11.61	13.8307							92.7998	2.57741e+06						92.7998	4.4136e+06									92.7998	6.62849e+06
			-11.76	2.04494					-11.76	16.0769					-11.76	9.77611					-11.76	13.409							92.9169	2.52942e+06						92.9169	4.34877e+06									92.9169	6.54723e+06
			-11.9	2.16905					-11.9	15.9971					-11.9	9.5466					-11.9	12.978							93.034	2.4641e+06						93.034	4.28511e+06									93.034	6.46762e+06
			-12.05	2.33048					-12.05	15.8735					-12.05	9.31194					-12.05	12.537							93.1511	2.39048e+06						93.1511	4.22284e+06									93.1511	6.38932e+06
			-12.19	2.4828					-12.19	15.688					-12.19	9.07791					-12.19	12.0846							93.2682	2.32112e+06						93.2682	4.16205e+06									93.2682	6.31208e+06
			-12.34	2.57706					-12.34	15.429					-12.34	8.85052					-12.34	11.6194							93.3853	2.26726e+06						93.3853	4.10263e+06									93.3853	6.2358e+06
			-12.48	2.57578					-12.48	15.0942					-12.48	8.63404					-12.48	11.1395							93.5024	2.2345e+06						93.5024	4.04438e+06									93.5024	6.16063e+06
			-12.63	2.46451					-12.63	14.6928					-12.63	8.4297					-12.63	10.6432							93.6195	2.22067e+06						93.6195	3.98708e+06									93.6195	6.08681e+06
			-12.77	2.2574					-12.77	14.2456					-12.77	8.23513					-12.77	10.13							93.7366	2.21685e+06						93.7366	3.93059e+06									93.7366	6.01462e+06
			-12.92	1.99472					-12.92	13.7837					-12.92	8.04493					-12.92	9.6012							93.8537	2.2111e+06						93.8537	3.87485e+06									93.8537	5.94415e+06
			-13.06	1.73298					-13.06	13.3437					-13.06	7.85209					-13.06	9.05995							93.9708	2.19321e+06						93.9708	3.82e+06									93.9708	5.87528e+06
			-13.21	1.5299					-13.21	12.9617					-13.21	7.64988					-13.21	8.51129							94.0879	2.1586e+06						94.0879	3.76627e+06									94.0879	5.8077e+06
			-13.35	1.42847					-13.35	12.6657					-13.35	7.4337					-13.35	7.96118							94.205	2.10977e+06						94.205	3.71396e+06									94.205	5.74094e+06
			-13.5	1.44462					-13.5	12.4697					-13.5	7.20238					-13.5	7.4154							94.3221	2.05471e+06						94.3221	3.66331e+06									94.3221	5.6746e+06
			-13.64	1.56205					-13.64	12.3695					-13.64	6.95858					-13.64	6.87843							94.4392	2.00318e+06						94.4392	3.6144e+06									94.4392	5.60842e+06
			-13.79	1.73593					-13.79	12.3435					-13.79	6.70816					-13.79	6.35249							94.5563	1.96249e+06						94.5563	3.56714e+06									94.5563	5.54243e+06
			-13.93	1.90461					-13.93	12.3563					-13.93	6.45879					-13.93	5.83733							94.6734	1.93463e+06						94.6734	3.52122e+06									94.6734	5.4769e+06
			-14.08	2.00626					-14.08	12.3666					-14.08	6.21811					-14.08	5.33043							94.7905	1.91584e+06						94.7905	3.47623e+06									94.7905	5.41229e+06
			-14.22	1.99585					-14.22	12.3365					-14.22	5.99198					-14.22	4.82795							94.9075	1.89877e+06						94.9075	3.43176e+06									94.9075	5.34907e+06
			-14.37	1.85777					-14.37	12.2393					-14.37	5.78329					-14.37	4.32592							95.0246	1.87605e+06						95.0246	3.38755e+06									95.0246	5.28764e+06
			-14.51	1.61052					-14.51	12.0657					-14.51	5.59148					-14.51	3.82157							95.1417	1.84359e+06						95.1417	3.34355e+06									95.1417	5.22818e+06
			-14.66	1.30222					-14.66	11.8239					-14.66	5.41311					-14.66	3.31432							95.2588	1.80233e+06						95.2588	3.29992e+06									95.2588	5.17063e+06
			-14.8	0.997966					-14.8	11.5365					-14.8	5.24299					-14.8	2.80637							95.3759	1.75756e+06						95.3759	3.25699e+06									95.3759	5.11474e+06
			-14.95	0.762694					-14.95	11.2331					-14.95	5.07579					-14.95	2.3026							95.493	1.71644e+06						95.493	3.2151e+06									95.493	5.06017e+06
			-15.09	0.644207					-15.09	10.9413					-15.09	4.90745					-15.09	1.81001							95.6101	1.68481e+06						95.6101	3.1745e+06									95.6101	5.00659e+06
			-15.24	0.660946					-15.24	10.6788					-15.24	4.73625					-15.24	1.33665							95.7272	1.66479e+06						95.7272	3.13526e+06									95.7272	4.95379e+06
			-15.38	0.797823					-15.38	10.4489					-15.38	4.56307					-15.38	0.890367							95.8443	1.65419e+06						95.8443	3.09724e+06									95.8443	4.90174e+06
			-15.53	1.01107					-15.53	10.2401					-15.53	4.39099					-15.53	0.477558							95.9614	1.64779e+06						95.9614	3.06017e+06									95.9614	4.85055e+06
			-15.68	1.24056					-15.68	10.0314					-15.68	4.22422					-15.68	0.102159							96.0785	1.63982e+06						96.0785	3.02373e+06									96.0785	4.80044e+06
			-15.82	1.42601					-15.82	9.79921					-15.82	4.0668					-15.82	-0.23506							96.1956	1.62641e+06						96.1956	2.98766e+06									96.1956	4.75159e+06
			-15.97	1.52257					-15.97	9.52676					-15.97	3.92128					-15.97	-0.536746							96.3127	1.60691e+06						96.3127	2.95182e+06									96.3127	4.7041e+06
			-16.11	1.51147					-16.11	9.21063					-16.11	3.78792					-16.11	-0.808739							96.4298	1.58361e+06						96.4298	2.91616e+06									96.4298	4.65794e+06
			-16.26	1.40307					-16.26	8.86402					-16.26	3.66446					-16.26	-1.05941							96.5469	1.5601e+06						96.5469	2.8807e+06									96.5469	4.6129e+06
			-16.4	1.2318					-16.4	8.51484					-16.4	3.54657					-16.4	-1.29859							96.664	1.53929e+06						96.664	2.84548e+06									96.664	4.56872e+06
			-16.55	1.04476					-16.55	8.19935					-16.55	3.42893					-16.55	-1.53615							96.7811	1.52189e+06						96.7811	2.81048e+06									96.7811	4.52509e+06
			-16.69	0.887497					-16.69	7.95293					-16.69	3.30659					-16.69	-1.78052							96.8982	1.50621e+06						96.8982	2.77567e+06									96.8982	4.48181e+06
			-16.84	0.791111					-16.84	7.80054					-16.84	3.17632					-16.84	-2.03709							97.0153	1.48922e+06						97.0153	2.74108e+06									97.0153	4.43878e+06
			-16.98	0.764291					-16.98	7.74956					-16.98	3.03761					-16.98	-2.30717							97.1324	1.4682e+06						97.1324	2.70682e+06									97.1324	4.39601e+06
			-17.13	0.792276					-17.13	7.78689					-17.13	2.89314					-17.13	-2.58735							97.2495	1.44231e+06						97.2495	2.67317e+06									97.2495	4.35357e+06
			-17.27	0.842741					-17.27	7.88113					-17.27	2.7484					-17.27	-2.86984							97.3665	1.41319e+06						97.3665	2.64057e+06									97.3665	4.3115e+06
			-17.42	0.876583					-17.42	7.98929					-17.42	2.6108					-17.42	-3.14366							97.4836	1.38432e+06						97.4836	2.60948e+06									97.4836	4.26982e+06
			-17.56	0.860289					-17.56	8.06599					-17.56	2.48809					-17.56	-3.39677							97.6007	1.35964e+06						97.6007	2.58027e+06									97.6007	4.22847e+06
			-17.71	0.776266					-17.71	8.07299					-17.71	2.38675					-17.71	-3.61864							97.7178	1.34188e+06						97.7178	2.55307e+06									97.7178	4.1874e+06
			-17.85	0.628269					-17.85	7.98643					-17.85	2.31038					-17.85	-3.80291							97.8349	1.3315e+06						97.8349	2.52769e+06									97.8349	4.14662e+06
			-18	0.440581					-18	7.80028					-18	2.25872					-18	-3.94952							97.952	1.32657e+06						97.952	2.50364e+06									97.952	4.10631e+06
			-18.14	0.251435					-18.14	7.52548					-18.14	2.22726					-18.14	-4.0656							98.0691	1.3236e+06						98.0691	2.48026e+06									98.0691	4.06678e+06
			-18.29	0.102771					-18.29	7.18568					-18.29	2.20785					-18.29	-4.16495							98.1862	1.31884e+06						98.1862	2.4569e+06									98.1862	4.02843e+06
			-18.43	0.029306					-18.43	6.81088					-18.43	2.18997					-18.43	-4.26596							98.3033	1.30958e+06						98.3033	2.43308e+06									98.3033	3.99166e+06
			-18.58	0.049921					-18.58	6.43129					-18.58	2.16263					-18.58	-4.38816							98.4204	1.29476e+06						98.4204	2.40868e+06									98.4204	3.95666e+06
			-18.72	0.163521					-18.72	6.07283					-18.72	2.11644					-18.72	-4.54832							98.5375	1.27503e+06						98.5375	2.38388e+06									98.5375	3.92339e+06
			-18.87	0.35013					-18.87	5.75519					-18.87	2.04547					-18.87	-4.75672							98.6546	1.25214e+06						98.6546	2.35907e+06									98.6546	3.89148e+06
			-19.01	0.576499					-19.01	5.4923					-19.01	1.94844					-19.01	-5.01464							98.7717	1.22821e+06						98.7717	2.33473e+06									98.7717	3.86034e+06
			-19.16	0.804359					-19.16	5.29419					-19.16	1.82905					-19.16	-5.31356							98.8888	1.20518e+06						98.8888	2.31119e+06									98.8888	3.82932e+06
			-19.3	0.998884					-19.3	5.16881					-19.3	1.69527					-19.3	-5.63658							99.0059	1.18443e+06						99.0059	2.28853e+06									99.0059	3.79784e+06
			-19.45	1.13522					-19.45	5.12254					-19.45	1.55776					-19.45	-5.9616							99.123	1.1668e+06						99.123	2.26657e+06									99.123	3.76561e+06
																													99.2401	1.15257e+06						99.2401	2.24494e+06									99.2401	3.73264e+06
																													99.3572	1.14142e+06						99.3572	2.22322e+06									99.3572	3.69922e+06
																													99.4743	1.13239e+06						99.4743	2.20107e+06									99.4743	3.6658e+06
																													99.5914	1.12381e+06						99.5914	2.17836e+06									99.5914	3.63286e+06
																													99.7084	1.11357e+06						99.7084	2.15514e+06									99.7084	3.60074e+06
																													99.8255	1.09964e+06						99.8255	2.13161e+06									99.8255	3.56962e+06
																													99.9426	1.08079e+06						99.9426	2.10802e+06									99.9426	3.5395e+06
																													100.06	1.05719e+06						100.06	2.08453e+06									100.06	3.51029e+06
																													100.177	1.03062e+06						100.177	2.06121e+06									100.177	3.48181e+06
																													100.294	1.00408e+06						100.294	2.03802e+06									100.294	3.45388e+06
																													100.411	980889						100.411	2.01488e+06									100.411	3.42634e+06
																													100.528	963610						100.528	1.99176e+06									100.528	3.399e+06
																													100.645	953193						100.645	1.96874e+06									100.645	3.37168e+06
																													100.762	948753						100.762	1.94605e+06									100.762	3.34417e+06
																													100.879	948004						100.879	1.924e+06									100.879	3.31633e+06
																													100.996	948164						100.996	1.90295e+06									100.996	3.2881e+06
																													101.114	946912						101.114	1.88317e+06									101.114	3.25956e+06
																													101.231	943002						101.231	1.86475e+06									101.231	3.23093e+06
																													101.348	936316						101.348	1.84761e+06									101.348	3.20248e+06
																													101.465	927440						101.465	1.83146e+06									101.465	3.17445e+06
																													101.582	917059						101.582	1.81587e+06									101.582	3.14695e+06
																													101.699	905538						101.699	1.80034e+06									101.699	3.11994e+06
																													101.816	892903						101.816	1.78444e+06									101.816	3.0932e+06
																													101.933	879181						101.933	1.76783e+06									101.933	3.06651e+06
																													102.05	864849						102.05	1.75039e+06									102.05	3.0397e+06
																													102.167	851048						102.167	1.7322e+06									102.167	3.0128e+06
																													102.285	839364						102.285	1.7136e+06									102.285	2.98603e+06
																													102.402	831207						102.402	1.69508e+06									102.402	2.95975e+06
																													102.519	827095						102.519	1.6772e+06									102.519	2.93432e+06
																													102.636	826216						102.636	1.66053e+06									102.636	2.90994e+06
																													102.753	826560						102.753	1.64543e+06									102.753	2.88655e+06
																													102.87	825622						102.87	1.63205e+06									102.87	2.86385e+06
																													102.987	821394						102.987	1.62018e+06									102.987	2.84137e+06
																													103.104	813192						103.104	1.60937e+06									103.104	2.81867e+06
																													103.221	801921						103.221	1.59895e+06									103.221	2.7955e+06
																													103.338	789642						103.338	1.58824e+06									103.338	2.77186e+06
																													103.455	778644						103.455	1.57667e+06									103.455	2.74804e+06
																													103.573	770438						103.573	1.56394e+06									103.573	2.72448e+06
																													103.69	765156						103.69	1.55006e+06									103.69	2.7016e+06
																													103.807	761599						103.807	1.5353e+06									103.807	2.67967e+06
																													103.924	757871						103.924	1.52009e+06									103.924	2.65874e+06
																													104.041	752260						104.041	1.5049e+06									104.041	2.63863e+06
																													104.158	743912						104.158	1.49007e+06									104.158	2.61912e+06
																													104.275	733007						104.275	1.4758e+06									104.275	2.60001e+06
																													104.392	720415						104.392	1.46211e+06									104.392	2.58125e+06
																													104.509	707115						104.509	1.44894e+06									104.509	2.56298e+06
																													104.626	693748						104.626	1.43619e+06									104.626	2.54539e+06
																													104.744	680594						104.744	1.42386e+06									104.744	2.52865e+06
																													104.861	667955						104.861	1.41197e+06									104.861	2.51277e+06
																													104.978	656660						104.978	1.40058e+06									104.978	2.49747e+06
																													105.095	648256						105.095	1.38967e+06									105.095	2.48227e+06
																													105.212	644605						105.212	1.37912e+06									105.212	2.46661e+06
																													105.329	646922						105.329	1.36866e+06									105.329	2.44996e+06
																													105.446	654672						105.446	1.35797e+06									105.446	2.43205e+06
																													105.563	664939						105.563	1.34673e+06									105.563	2.41291e+06
																													105.68	672774						105.68	1.33477e+06									105.68	2.39284e+06
																													105.797	672613						105.797	1.32217e+06									105.797	2.37231e+06
																													105.914	660345						105.914	1.30919e+06									105.914	2.35179e+06
																													106.032	635210						106.032	1.29625e+06									106.032	2.33162e+06
																													106.149	600657						106.149	1.28374e+06									106.149	2.3119e+06
																													106.266	563660						106.266	1.27191e+06									106.266	2.29256e+06
																													106.383	532613						106.383	1.26079e+06									106.383	2.27345e+06
																													106.5	514532						106.5	1.25019e+06									106.5	2.25444e+06
																													106.617	512662						106.617	1.2398e+06									106.617	2.23557e+06
																													106.734	525411						106.734	1.22932e+06									106.734	2.21705e+06
																													106.851	547042						106.851	1.21864e+06									106.851	2.1992e+06
																													106.968	569800						106.968	1.20783e+06									106.968	2.18229e+06
																													107.085	586602						107.085	1.19715e+06									107.085	2.1664e+06
																													107.203	593205						107.203	1.18693e+06									107.203	2.15134e+06
																													107.32	589069						107.32	1.17739e+06									107.32	2.13666e+06
																													107.437	576740						107.437	1.16857e+06									107.437	2.12175e+06
																													107.554	560213						107.554	1.1603e+06									107.554	2.10606e+06
																													107.671	543123						107.671	1.15227e+06									107.671	2.08931e+06
																													107.788	527576						107.788	1.14419e+06									107.788	2.07161e+06
																													107.905	514026						107.905	1.13588e+06									107.905	2.05346e+06
																													108.022	502028						108.022	1.12738e+06									108.022	2.03559e+06
																													108.139	491291						108.139	1.11892e+06									108.139	2.01876e+06
																													108.256	482344						108.256	1.11074e+06									108.256	2.00347e+06
																													108.373	476436						108.373	1.10297e+06									108.373	1.98982e+06
																													108.491	474733						108.491	1.09553e+06									108.491	1.97745e+06
																													108.608	477310						108.608	1.08804e+06									108.608	1.96568e+06
																													108.725	482593						108.725	1.07999e+06									108.725	1.95375e+06
																													108.842	487632						108.842	1.07089e+06									108.842	1.94106e+06
																													108.959	489177						108.959	1.0605e+06									108.959	1.92735e+06
																													109.076	485060						109.076	1.04895e+06									109.076	1.91274e+06
																													109.193	475179						109.193	1.03674e+06									109.193	1.89765e+06
																													109.31	461579						109.31	1.0246e+06									109.31	1.88254e+06
																													109.427	447520						109.427	1.01324e+06									109.427	1.86776e+06
																													109.544	436002						109.544	1.00316e+06									109.544	1.85343e+06
																													109.662	428443						109.662	994446									109.662	1.83939e+06
																													109.779	424192						109.779	986802									109.779	1.82539e+06
																													109.896	421113						109.896	979687									109.896	1.81122e+06
																													110.013	416915						110.013	972530									110.013	1.79687e+06
																													110.13	410551						110.13	964953									110.13	1.78258e+06
																													110.247	402900						110.247	956896									110.247	1.76877e+06
																													110.364	396362						110.364	948603									110.364	1.75584e+06
																													110.481	393526						110.481	940493									110.481	1.74398e+06
																													110.598	395606						110.598	932959									110.598	1.73313e+06
																													110.715	401487						110.715	926201									110.715	1.72292e+06
																													110.832	407947						110.832	920144									110.832	1.71283e+06
																													110.95	411047						110.95	914477									110.95	1.70242e+06
																													111.067	408057						111.067	908795									111.067	1.69147e+06
																													111.184	398944						111.184	902761									111.184	1.68007e+06
																													111.301	386639						111.301	896239									111.301	1.66856e+06
																													111.418	375833						111.418	889334									111.418	1.65737e+06
																													111.535	370780						111.535	882330									111.535	1.64682e+06
																													111.652	373156						111.652	875567									111.652	1.63699e+06
																													111.769	380988						111.769	869309									111.769	1.62772e+06
																													111.886	389286						111.886	863657									111.886	1.61869e+06
																													112.003	392160						112.003	858541									112.003	1.60959e+06
																													112.121	385514						112.121	853776									112.121	1.60034e+06
																													112.238	369069						112.238	849154									112.238	1.59106e+06
																													112.355	346756						112.355	844521									112.355	1.58211e+06
																													112.472	325226						112.472	839811									112.472	1.57389e+06
																													112.589	311098						112.589	835024									112.589	1.56669e+06
																													112.706	308180						112.706	830180									112.706	1.56051e+06
																													112.823	315885						112.823	825268									112.823	1.55513e+06
																													112.94	329579						112.94	820244									112.94	1.5501e+06
																													113.057	342686						113.057	815048									113.057	1.54497e+06
																													113.174	349569						113.174	809665									113.174	1.53943e+06
																													113.291	347909						113.291	804163									113.291	1.53337e+06
																													113.409	339497						113.409	798694									113.409	1.52689e+06
																													113.526	329142						113.526	793450									113.526	1.5202e+06
																													113.643	322245						113.643	788581									113.643	1.51354e+06
																													113.76	322187						113.76	784115									113.76	1.50706e+06
																													113.877	328738						113.877	779921									113.877	1.50084e+06
																													113.994	338173						113.994	775745									113.994	1.49493e+06
																													114.111	344990						114.111	771294									114.111	1.48942e+06
																													114.228	344385						114.228	766359									114.228	1.48448e+06
																													114.345	334345						114.345	760911									114.345	1.48035e+06
																													114.462	316441						114.462	755131									114.462	1.47719e+06
																													114.58	295055						114.58	749360									114.58	1.47502e+06
																													114.697	275504						114.697	743989									114.697	1.47366e+06
																													114.814	261976						114.814	739325									114.814	1.47271e+06
																													114.931	256214						114.931	735490									114.931	1.47171e+06
																													115.048	257435						115.048	732390									115.048	1.47029e+06
																													115.165	263319						115.165	729766									115.165	1.46832e+06
																													115.282	271437						115.282	727299									115.282	1.46598e+06
																													115.399	280305						115.399	724724									115.399	1.46368e+06
																													115.516	289581						115.516	721912									115.516	1.46191e+06
																													115.633	299425						115.633	718894									115.633	1.46106e+06
																													115.75	309524						115.75	715817									115.75	1.46127e+06
																													115.868	318484						115.868	712870									115.868	1.46243e+06
																													115.985	324054						115.985	710217									115.985	1.46422e+06
																													116.102	324170						116.102	707961									116.102	1.46632e+06
																													116.219	318275						116.219	706149									116.219	1.46851e+06
																													116.336	308150						116.336	704813									116.336	1.47073e+06
																													116.453	297685						116.453	704011									116.453	1.47312e+06
																													116.57	291490						116.57	703836									116.57	1.47581e+06
																													116.687	292904						116.687	704396									116.687	1.47889e+06
																													116.804	302308						116.804	705751									116.804	1.48232e+06
																													116.921	316619						116.921	707859									116.921	1.48593e+06
																													117.039	330333						117.039	710548									117.039	1.48958e+06
																													117.156	337780						117.156	713540									117.156	1.49325e+06
																													117.273	335666						117.273	716525									117.273	1.49714e+06
																													117.39	324746						117.39	719269									117.39	1.50159e+06
																													117.507	309842						117.507	721699									117.507	1.50699e+06
																													117.624	298092						117.624	723951									117.624	1.5136e+06
																													117.741	296123						117.741	726339									117.741	1.52138e+06
																													117.858	307320						117.858	729270									117.858	1.52999e+06
																													117.975	330346						117.975	733116									117.975	1.53892e+06
																													118.092	359556						118.092	738097									118.092	1.54771e+06
																													118.209	387128						118.209	744209									118.209	1.55615e+06
																													118.327	406020						118.327	751211									118.327	1.56437e+06
																													118.444	412535						118.444	758682									118.444	1.57285e+06
																													118.561	407482						118.561	766111									118.561	1.58216e+06
																													118.678	395528						118.678	773008									118.678	1.5927e+06
																													118.795	383123						118.795	778989									118.795	1.60448e+06
																													118.912	375928						118.912	783831									118.912	1.61706e+06
																													119.029	376815						119.029	787485									119.029	1.62963e+06
																													119.146	385186						119.146	790065									119.146	1.64133e+06
																													119.263	397739						119.263	791814									119.263	1.65154e+06
																													119.38	410210						119.38	793070									119.38	1.66014e+06
																													119.498	419249						119.498	794226									119.498	1.66756e+06
																													119.615	423638						119.615	795690									119.615	1.67467e+06
																													119.732	424436						119.732	797838									119.732	1.68246e+06
																													119.849	424137						119.849	800968									119.849	1.69175e+06
																													119.966	425353						119.966	805253									119.966	1.70296e+06
																													120.083	429666						120.083	810713									120.083	1.71607e+06
																													120.2	437126						120.2	817202									120.2	1.73066e+06
																													120.317	446533						120.317	824442									120.317	1.74616e+06
																													120.434	456243						120.434	832072									120.434	1.762e+06
																													120.551	465061						120.551	839723									120.551	1.77778e+06
																													120.668	472795						120.668	847094									120.668	1.79325e+06
																													120.786	480234						120.786	854007									120.786	1.80829e+06
																													120.903	488651						120.903	860426									120.903	1.82279e+06
																													121.02	499095						121.02	866440									121.02	1.83658e+06
																													121.137	511826						121.137	872212									121.137	1.84943e+06
																													121.254	526126						121.254	877909									121.254	1.86111e+06
																													121.371	540534						121.371	883635									121.371	1.87143e+06
																													121.488	553344						121.488	889398									121.488	1.88037e+06
																													121.605	563148						121.605	895105									121.605	1.88804e+06
																													121.722	569196						121.722	900596									121.722	1.89464e+06
																													121.839	571482						121.839	905709									121.839	1.90041e+06
																													121.957	570593						121.957	910337									121.957	1.90557e+06
																													122.074	567426						122.074	914464									122.074	1.9103e+06
																													122.191	562918						122.191	918161									122.191	1.91475e+06
																													122.308	557879						122.308	921541									122.308	1.91908e+06
																													122.425	552948						122.425	924680									122.425	1.92345e+06
																													122.542	548629						122.542	927553									122.542	1.92804e+06
																													122.659	545375						122.659	929996									122.659	1.93293e+06
																													122.776	543634						122.776	931732									122.776	1.93806e+06
																													122.893	543861						122.893	932461									122.893	1.94323e+06
																													123.01	546453						123.01	931975									123.01	1.94813e+06
																													123.127	551638						123.127	930272									123.127	1.95242e+06
																													123.245	559314						123.245	927612									123.245	1.95588e+06
																													123.362	568913						123.362	924489									123.362	1.95845e+06
																													123.479	579354						123.479	921504									123.479	1.96024e+06
																													123.596	589156						123.596	919196									123.596	1.96145e+06
																													123.713	596761						123.713	917872									123.713	1.96219e+06
																													123.83	601008						123.83	917503									123.83	1.9624e+06
																													123.947	601613						123.947	917741									123.947	1.96175e+06
																													124.064	599439						124.064	918041									124.064	1.95978e+06
																													124.181	596366						124.181	917859									124.181	1.95601e+06
																													124.298	594703						124.298	916852									124.298	1.95014e+06
																													124.416	596279						124.416	914994									124.416	1.94224e+06
																													124.533	601531						124.533	912573									124.533	1.93273e+06
																													124.65	609007						124.65	910058									124.65	1.9223e+06
																													124.767	615578						124.767	907890									124.767	1.91168e+06
																													124.884	617410						124.884	906282									124.884	1.90144e+06
																													125.001	611420						125.001	905102									125.001	1.89185e+06
																													125.118	596670						125.118	903904									125.118	1.88285e+06
																													125.235	575103						125.235	902081									125.235	1.87415e+06
																													125.352	551237						125.352	899104									125.352	1.86544e+06
																													125.469	530819						125.469	894737									125.469	1.85648e+06
																													125.586	518874						125.586	889151									125.586	1.84722e+06
																													125.704	517889						125.704	882893									125.704	1.83776e+06
																													125.821	526845						125.821	876707									125.821	1.8282e+06
																													125.938	541522						125.938	871285									125.938	1.81856e+06
																													126.055	555984						126.055	867035									126.055	1.8087e+06
																													126.172	564691						126.172	863951									126.172	1.79831e+06
																													126.289	564408						126.289	861636									126.289	1.78712e+06
																													126.406	555184						126.406	859457									126.406	1.77497e+06
																													126.523	540053						126.523	856781									126.523	1.76194e+06
																													126.64	523641						126.64	853188									126.64	1.74839e+06
																													126.757	510291						126.757	848604									126.757	1.73482e+06
																													126.875	502508						126.875	843298									126.875	1.7217e+06
																													126.992	500310						126.992	837768									126.992	1.7093e+06
																													127.109	501690						127.109	832554									127.109	1.69759e+06
																													127.226	503867						127.226	828071									127.226	1.68626e+06
																													127.343	504715						127.343	824495									127.343	1.67484e+06
																													127.46	503724						127.46	821750									127.46	1.66291e+06
																													127.577	502083						127.577	819582									127.577	1.65025e+06
																													127.694	501940						127.694	817669									127.694	1.63694e+06
																													127.811	505227						127.811	815737									127.811	1.62336e+06
																													127.928	512621						127.928	813625									127.928	1.61003e+06
																													128.045	523122						128.045	811304									128.045	1.59745e+06
																													128.163	534401						128.163	808839									128.163	1.58598e+06
																													128.28	543716						128.28	806331									128.28	1.57572e+06
																													128.397	548969						128.397	803869									128.397	1.56654e+06
																													128.514	549417						128.514	801494									128.514	1.55812e+06
																													128.631	545791						128.631	799190									128.631	1.55005e+06
																													128.748	539809						128.748	796895									128.748	1.5419e+06
																													128.865	533380						128.865	794524									128.865	1.53331e+06
																													128.982	527870						128.982	791988									128.982	1.52397e+06
																													129.099	523724						129.099	789222									129.099	1.51366e+06
																													129.216	520554						129.216	786207									129.216	1.50226e+06
																													129.334	517570						129.334	782999									129.334	1.4898e+06
																													129.451	514102						129.451	779740									129.451	1.47644e+06
																													129.568	509981						129.568	776649									129.568	1.46253e+06
																													129.685	505635						129.685	773987									129.685	1.44857e+06
																													129.802	501927						129.802	771987									129.802	1.43512e+06
																													129.919	499849						129.919	770776									129.919	1.42274e+06
																													130.036	500196						130.036	770315									130.036	1.4119e+06
																													130.153	503342						130.153	770386									130.153	1.40282e+06
																													130.27	509093						130.27	770633									130.27	1.39554e+06
																													130.387	516651						130.387	770666									130.387	1.38983e+06
																													130.504	524659						130.504	770185									130.504	1.38529e+06
																													130.622	531380						130.622	769080									130.622	1.38143e+06
																													130.739	535069						130.739	767471									130.739	1.37773e+06
																													130.856	534503						130.856	765660									130.856	1.37373e+06
																													130.973	529569						130.973	764011									130.973	1.3691e+06
[truncated: 9 more columns]
